# Supplementary material for: The mitochondrial Hsp70 controls the assembly of the F1FO-ATP synthase
Source: Nat Commun. 2023 Jan 3;14:39. doi: 10.1038/s41467-022-35720-5 (PMC9810599; doi:10.1038/s41467-022-35720-5)
Supplement: Supplementary file 4 — Supplmentary Data 1 [file 41467_2022_35720_MOESM4_ESM.xlsx]

## Sheet: Legend
	Supplementary Table 1. List of proteins identified in isolated mitochondria experiments (p0/WT) by quantitative MS. Non-normalized Spectronaut output abundance values from data independent SILAC experiments of isolated mitochondria, as well as determination of significant differentially regulated proteins (Q-value: <0.05) identified in the dataset for SILAC labeled P0 (Heavy) / WT (Light). Protei…

## Sheet: Results
		Data determined across Replicates 1 - 4 (p0/WT)				Replicate 1-4 (WT)							Replicate 1-4 (p0)
Gene Names	Protein IDs	Fold change (Log2)	P-Value	P-value (-log10)	P-value (adj.)	Protein Abundance R1	Protein Abundance R2	Protein Abundance R3	Protein Abundance R4	Protein Abundance Average	Protein Abundance Standard deviation	Protein Abundance Coefficient of variation	Protein Abundance R1	Protein Abundance R2	Protein Abundance R3	Protein Abundance R4	Protein Abundance Average	Protein Abundance Standard deviation	Protein Abundance Coefficient of variation
PEX11	Q12462	-4.28277	1.08722e-11	10.9637	1.48554e-09	2930181	2.99724e+06	2.26161e+06	1630601	2.45491e+06	642093	26.1555	78854.4	76648.6	101751	83613.5	85216.8	11399.3	13.3769
ATP17	Q06405	-3.99142	9.73391e-16	15.0117	1.46301e-12	2.30216e+06	2.06076e+06	2.04229e+06	1.61461e+06	2.00495e+06	285894	14.2594	108605	91373	79973.7	70197.4	87537.3	16496.9	18.8456
NTH1	P32356	-3.88537	5.4023e-12	11.2674	1.44916e-09	4.25912e+06	4423585	5.70914e+06	4545542	4.73435e+06	660374	13.9486	289944	276480	192606	151316	227586	66632.9	29.2781
RSM18	P40033	-3.67347	5.32121e-11	10.274	4.99861e-09	713353	868836	864919	655582	775672	107935	13.915	38750.1	55152.8	34719.5	40724.8	42336.8	8901.97	21.0266
MRP20	P32387	-3.66667	3.16238e-13	12.5	2.37653e-10	1230193	1.32778e+06	1.17668e+06	933791	1.16711e+06	167655	14.3649	74821.9	60365.8	59365.6	58651.2	63301.1	7712.64	12.184
COX13	P32799	-3.30885	8.67762e-12	11.0616	1.44916e-09	2.97084e+06	3.61811e+06	3.41715e+06	2.29476e+06	3.07521e+06	586419	19.0692	206987	249080	223947	172510	213131	32130.8	15.0756
ATP19	P81451	-3.06553	7.65638e-10	9.11598	3.83585e-08	325998	381890	410783	367577	371562	35293.7	9.49874	33594.2	28571.8	30933.9	29372.7	30618.2	2213.21	7.22841
QCR7	P00128	-2.9755	7.70235e-11	10.1134	6.43146e-09	9444853	9395539	9986394	8549135	9.34398e+06	593663	6.35343	850441	779655	855150	795677	820231	38215.6	4.65912
MRPL40	P36534	-2.75818	5.70954e-11	10.2434	5.04791e-09	1.31255e+06	1.31741e+06	1513147	1.16431e+06	1.32685e+06	143085	10.7838	157598	146804	121247	118135	135946	19321.6	14.2127
QCR8	P08525	-2.75115	5.72334e-09	8.24235	2.26373e-07	1.3633e+06	1.64986e+06	1295612	656309	1.24127e+06	419113	33.7648	126052	135585	113782	109097	121129	11999.8	9.90663
RIP1	P08067	-2.70538	1.06974e-11	10.9707	1.48554e-09	3390322	3.64346e+06	3.4829e+06	2.78807e+06	3.32619e+06	373679	11.2344	389350	342812	354558	319189	351477	29220.3	8.31357
ATP18	P81450	-2.5989	1.31419e-11	10.8813	1.64602e-09	3.11337e+06	3520485	2.74989e+06	1.90292e+06	2.82167e+06	688645	24.4056	309063	374214	316107	265408	316198	44707.9	14.1392
TIM11	P81449	-2.58591	4.00276e-10	9.39764	2.14863e-08	1.41926e+06	1.34861e+06	1395431	1.23311e+06	1.3491e+06	82709.4	6.13069	174565	144320	179525	127713	156531	24721.9	15.7936
RSM19	P53733	-2.57089	8.69924e-11	10.0605	6.88156e-09	670658	703527	739052	534344	661895	89502.9	13.5222	86608.9	77796	67630.8	74762.3	76699.5	7861.14	10.2493
TIM8	P57744	-2.56956	8.73222e-09	8.05888	3.2011e-07	1.70427e+06	1.70739e+06	1.88472e+06	1.63647e+06	1.73321e+06	106175	6.12592	199996	176347	213029	219216	202147	18973.6	9.38604
ATP14	Q12349	-2.55595	5.82672e-10	9.23458	3.01985e-08	1.14979e+06	1256611	1294678	1.0041e+06	1.17629e+06	130154	11.0648	142452	129110	158659	122665	138222	15923.3	11.5201
DFM1	Q12743	-2.40853	9.33268e-09	8.02999	3.33977e-07	929766	917826	863665	1.0135e+06	931188	61952.9	6.6531	162147	112632	107966	108647	122848	26280.1	21.3923
COX2	P00410	-2.33082	8.33916e-07	6.07888	9.42388e-06	2.13081e+06	2.06045e+06	968775	747065	1.47678e+06	720876	48.8141	221065	219673	182198	127759	187674	43812.7	23.3452
ISU1	Q03020	-2.30017	3.04378e-10	9.51659	1.82992e-08	340050	359281	365916	294031	339820	32437	9.54537	54170.5	49148.4	45332.4	42181.6	47708.3	5164.73	10.8257
RPL24B	P24000	-2.26832	3.96438e-10	9.40182	2.14863e-08	1.80471e+06	1.70433e+06	1.15191e+06	1.11675e+06	1.44442e+06	360692	24.9713	219557	260282	221336	132342	208379	54063	25.9445
MRPS8	Q03799	-2.25686	8.07189e-09	8.09302	3.11078e-07	616782	660228	660950	486189	606038	82525.1	13.6172	82433.7	78249.7	100137	88474.6	87323.8	9517.74	10.8994
ABF2	Q02486	-2.25276	4.10164e-11	10.387	4.10984e-09	3.54971e+06	3.33792e+06	3211088	2.12729e+06	3.0565e+06	635030	20.7764	514295	458948	468056	323604	441226	82072.9	18.6011
ATP4	P05626	-2.24483	2.12355e-10	9.67294	1.38769e-08	7.91423e+06	8369328	8553968	5.73554e+06	7.64327e+06	1.29992e+06	17.0074	1.21219e+06	1.07952e+06	1.20126e+06	933452	1.10661e+06	130158	11.7619
RCF2	P53721	-2.12496	1.7254e-11	10.7631	1.85234e-09	986876	977424	863188	658580	871517	152682	17.5191	151740	137292	142899	115961	136973	15218.3	11.1104
COX4	P04037	-2.02318	1.13133e-08	7.94641	3.57612e-07	1.26805e+06	1.76126e+06	1.03867e+06	1.20166e+06	1.31741e+06	311196	23.6218	239051	251123	205971	188199	221086	29068.7	13.1481
COX12	Q01519	-1.99921	1.44335e-10	9.84063	1.08398e-08	2.19448e+06	2370107	2386669	1.68069e+06	2.15799e+06	329866	15.2858	413749	395463	389538	292029	372695	54755.6	14.6918
MRP4	P32902	-1.89069	3.29159e-10	9.48259	1.90279e-08	518221	570176	490929	418855	499545	63041	12.6197	110260	93175.7	87938.5	81063.4	93109.5	12463.3	13.3856
ECM19	Q06011	-1.87323	1.14208e-08	7.94231	3.57612e-07	1.45363e+06	1846064	1.83613e+06	1.41447e+06	1.63757e+06	235585	14.3862	321176	302562	325832	278479	307012	21515.7	7.0081
COX5B	P00425	-1.86954	2.93293e-08	7.5327	7.34699e-07	1.98126e+06	1.95851e+06	2284228	1.70431e+06	1.98208e+06	237349	11.9747	390930	385348	328250	390465	373748	30437.5	8.14384
TMA108	P40462	-1.8575	1.6651e-10	9.77856	1.13757e-08	621362	728684	676453	509198	633924	93990.6	14.8268	139685	143174	105041	98110.1	121503	23226.8	19.1163
MRPS28	P21771	-1.82206	1.51455e-10	9.81972	1.08398e-08	327292	342977	316689	278345	316326	27527	8.70209	72374.3	67852.7	56922.6	51610.2	62189.9	9582.33	15.4082
COX6	P00427	-1.62817	5.76737e-08	7.23902	1.20663e-06	4702298	5.09594e+06	5224601	3.42944e+06	4.61307e+06	819769	17.7706	1.08042e+06	988014	1.16906e+06	858696	1.02405e+06	132723	12.9606
QCR9	P22289	-1.48368	1.17439e-06	5.93019	1.28545e-05	247610	302158	278199	258538	271626	23968.1	8.82392	63189.4	66852	70908.4	66931.8	66970.4	3152.75	4.70768
DLD1	P32891	-1.48316	3.6741e-07	6.43485	4.60182e-06	1530079	1.86417e+06	1.95825e+06	1.23696e+06	1.64736e+06	329567	20.0058	411299	399129	413053	380172	400913	15150.5	3.779
MRPL4	P36517	-1.43383	1.27038e-08	7.89607	3.89669e-07	546178	577384	517136	440812	520378	58471.4	11.2363	129121	155514	128156	119505	133074	15572	11.7018
RSM25	P40496	-1.39774	8.89922e-08	7.05065	1.71481e-06	517824	559237	538586	444095	514935	50162.2	9.74145	138009	136424	136504	127423	134590	4833.26	3.5911
FOL3	Q12676	-1.39601	8.05718e-08	7.09382	1.59341e-06	344217	342610	310448	242020	309823	47803.7	15.4293	92458	84992.6	94813.7	56498.8	82190.8	17632.2	21.4527
MRPS5	P33759	-1.3912	1.60968e-08	7.79326	4.74381e-07	393237	453907	409541	345908	400648	44597.9	11.1314	121196	131873	100331	75920.3	107330	24699.3	23.0125
QCR6	P00127	-1.36908	1.85786e-08	7.73099	5.26862e-07	1627881	1.37542e+06	1.00075e+06	878936	1220745	343955	28.1758	377664	335182	305715	260512	319768	49323.1	15.4246
COX7	P10174	-1.35521	1.70513e-08	7.76824	4.92848e-07	270460	321158	263986	232700	272076	36640.4	13.467	80872.1	84122.4	67483.9	61827.5	73576.5	10639.5	14.4605
HHT1	P61830	-1.3431	1.66333e-07	6.77902	2.60416e-06	3.17087e+06	3.00656e+06	2.50036e+06	2.63549e+06	2.82832e+06	312971	11.0656	994059	831461	695263	601433	780554	170816	21.884
FMP16	Q12497	-1.32423	1.35346e-06	5.86855	1.46349e-05	1.22475e+06	1.16618e+06	1073857	1058910	1.13092e+06	78504.4	6.94161	323128	293952	315508	314164	311688	12465.7	3.9994
ALD6	P54115	-1.30319	4.42798e-08	7.35379	1.00837e-06	2445642	2.12948e+06	1.93276e+06	1.42645e+06	1.98358e+06	427304	21.5421	739422	635542	519336	361535	563959	162150	28.7522
TPI1	P00942	-1.29447	2.21109e-08	7.65539	5.72978e-07	14835980	13003669	11900611	10462361	1.25507e+07	1.84494e+06	14.7	4795493	4.11839e+06	3.09164e+06	2.47669e+06	3.62055e+06	1.03545e+06	28.5993
SNF7	P39929	-1.29115	1.45953e-07	6.83579	2.41064e-06	362449	316860	308051	292303	319916	30119.9	9.41495	114523	101012	78240.8	72594.5	91592.5	19610.5	21.4106
ALA1	P40825	-1.26156	2.0662e-08	7.68483	5.54552e-07	2.16785e+06	2150628	1.96857e+06	1.15868e+06	1.86143e+06	477097	25.6306	648214	617250	457451	400725	530910	120498	22.6965
MRPL51	Q06090	-1.24243	3.11995e-05	4.50585	0.00021315	429736	465298	366506	270489	383007	85416.5	22.3015	98701.8	90426.1	134335	120241	110926	20037	18.0634
DCS2	Q12123	-1.18547	2.15625e-08	7.6663	5.6857e-07	518735	485190	402288	328140	433588	85657.8	19.7556	168664	155506	117413	91887.5	133367	35171.4	26.3718
MLC1	P53141	-1.1715	3.50808e-07	6.45493	4.53712e-06	1053882	1.23574e+06	1.15025e+06	1.01173e+06	1.1129e+06	100335	9.01561	418692	435466	303092	242807	350014	92580.9	26.4506
YHM2	Q04013	-1.16645	3.88149e-05	4.411	0.000255583	872888	836963	934675	915388	889978	43764.9	4.91753	297736	254078	271618	273125	274140	17950.2	6.54782
MRPL8	P22353	-1.16066	0.000361141	3.44232	0.00157332	363220	387285	499060	379059	407156	62078.1	15.2468	115384	104687	151676	132513	126065	20563.6	16.3119
MET3	P08536	-1.15515	3.20494e-07	6.49418	4.23337e-06	813035	920118	785859	579542	774638	142393	18.3819	267770	264083	279204	159863	242730	55618.8	22.9138
ABP1	P15891	-1.14183	3.00432e-07	6.52225	4.03169e-06	2.09434e+06	1.96205e+06	1.63454e+06	1.50768e+06	1.79965e+06	274301	15.2419	583300	721012	450363	513922	567149	116056	20.463
YOR387C	Q08910	-1.12478	0.000131117	3.88234	0.000677211	2.28244e+06	1.76115e+06	1.99648e+06	2.02042e+06	2.01512e+06	213177	10.5789	848101	496650	595351	651628	647932	148023	22.8454
ENA1;ENA2;ENA5	P13587;Q01896;Q12691	-1.10349	2.97915e-05	4.52591	0.000205397	205872	227134	237094	116633	196683	54932.9	27.9296	74658.1	71416.8	62104.5	41746.8	62481.6	14811.9	23.706
SDH6	Q3E785	-1.10014	0.000683355	3.16535	0.00262681	438734	469625	414486	338001	415212	56202.6	13.5359	142398	129120	134823	125648	132997	7319.8	5.50373
YHB1	P39676	-1.07885	2.28918e-06	5.64032	2.24879e-05	565275	460551	401585	395281	455673	78759.3	17.2842	213410	146888	131846	114453	151649	43254.5	28.5227
MCM3	P24279	-1.06751	0.000942697	3.02563	0.00344738	548775	676390	883035	596342	676135	147643	21.8362	207939	248491	253872	176007	221578	36651.2	16.541
MRPL35	Q06678	-1.04147	1.02568e-07	6.98899	1.88e-06	936601	1.00419e+06	780232	689283	852576	143695	16.8542	318314	294712	281773	242950	284437	31524.7	11.0832
NIF3	P53081	-1.03803	5.51984e-05	4.25807	0.000342823	736494	559221	837144	633998	691715	121162	17.5162	317194	221055	218437	182941	234907	57546.3	24.4975
FMP40	Q08968	-1.03767	7.22084e-07	6.14141	8.22191e-06	1224695	1.26613e+06	1.25204e+06	973759	1.17916e+06	138007	11.7039	427529	431623	390333	336762	396562	43981.3	11.0907
GUT2	P32191	-1.01769	0.000164606	3.78355	0.000821935	2.79593e+06	3.30566e+06	3.63775e+06	2.82774e+06	3.14177e+06	404587	12.8777	1.01275e+06	1.02796e+06	1.14835e+06	1.07849e+06	1.06689e+06	61146.4	5.73128
PGM2	P37012	-1.01334	1.02469e-07	6.98941	1.88e-06	3.84142e+06	3.76736e+06	3.34521e+06	2.83062e+06	3.44615e+06	464933	13.4914	1.51698e+06	1.47577e+06	1.01188e+06	830347	1.20874e+06	340711	28.1872
HSP104	P31539	-1.00358	3.40277e-06	5.46817	3.19648e-05	5786318	6205025	5.9615e+06	5348626	5.82537e+06	361238	6.20112	2753591	2304531	1.78335e+06	1.42669e+06	2.06704e+06	582603	28.1854
MRP21	P38175	-0.995812	2.08494e-06	5.68091	2.07527e-05	538895	588404	507433	383136	504467	87484.6	17.342	202970	212036	186709	110551	178066	46213.8	25.9531
MRP7	P12687	-0.986551	0.000438823	3.35771	0.0018604	403328	697875	568175	467306	534171	128512	24.0583	164614	175728	235433	162238	184503	34458.8	18.6765
DFR1	P07807	-0.984904	4.55869e-06	5.34116	4.0784e-05	410382	409426	293166	250648	340905	81542.4	23.9194	149571	133182	99906.8	92139.5	118700	27211.3	22.9245
MET14	Q02196	-0.966517	5.67362e-07	6.24614	6.76782e-06	475435	429334	317342	295886	379499	86683.1	22.8415	163521	141725	121162	106681	133272	24766.8	18.5837
ALD5	P40047	-0.96013	2.79349e-06	5.55385	2.67427e-05	6000760	6.31249e+06	5.43784e+06	3.77346e+06	5.38114e+06	1.13125e+06	21.0225	2493066	2.17489e+06	1830580	1.24577e+06	1.93607e+06	533830	27.5728
ATP7	P30902	-0.957652	0.00206266	2.68557	0.00665275	1.68546e+06	1.64854e+06	1.82632e+06	1502805	1.66578e+06	132939	7.98056	406476	586735	831726	615809	610186	174317	28.5678
SDH2	P21801	-0.953357	0.00013479	3.87034	0.000691705	2.61378e+06	2.48644e+06	3.08418e+06	2.40917e+06	2.64839e+06	302524	11.4229	1.07604e+06	824510	1.01751e+06	867090	946290	119738	12.6535
GRE3	P38715	-0.94892	5.54759e-08	7.2559	1.19115e-06	3594152	3.38293e+06	2.85289e+06	2.35708e+06	3.04676e+06	555544	18.2339	1.43393e+06	1.30939e+06	931515	767151	1.1105e+06	313098	28.1944
FAS2	P19097	-0.946899	1.06762e-07	6.97159	1.93328e-06	2.15389e+06	2047096	1.59657e+06	1374508	1.79302e+06	369020	20.581	858055	743362	548653	456288	651590	182381	27.9902
STF1	P01098	-0.936833	0.000103129	3.98662	0.000561604	1.6887e+06	1.50311e+06	1556432	1.58886e+06	1.58428e+06	78079.7	4.92842	624773	516700	573719	575139	572583	44176.1	7.71523
SDH1	Q00711	-0.922955	0.000136093	3.86616	0.000695743	2742887	3070562	3.1852e+06	2.64201e+06	2.91016e+06	259009	8.90014	1.04138e+06	1.02161e+06	1.14797e+06	1.02343e+06	1.0586e+06	60246.3	5.69114
YMR31	P19955	-0.922649	1.87952e-06	5.72595	1.89592e-05	1.29745e+06	1.26561e+06	1140029	918494	1.1554e+06	171935	14.8811	446450	419524	441670	366867	418628	36446.3	8.70612
MIR1	P23641	-0.91689	1.55658e-06	5.80783	1.62468e-05	4.04154e+06	4.56847e+06	3.82296e+06	3.11977e+06	3.88819e+06	600284	15.4387	1.48689e+06	1460538	1.4263e+06	1.27505e+06	1.41219e+06	94736.6	6.70847
CMC1	P36064	-0.895563	0.000387066	3.41221	0.00166694	313534	252351	265716	259132	272683	27775.1	10.1859	116885	83497.8	93539.3	113545	101867	16007.2	15.7139
DUG1	P43616	-0.892372	5.11188e-08	7.29142	1.1135e-06	2.26775e+06	2.3567e+06	2.06213e+06	1.74383e+06	2.1076e+06	272087	12.9098	931294	880245	685847	656162	788387	137669	17.4621
COQ6	P53318	-0.890864	1.57099e-05	4.80383	0.000119178	915963	845511	667455	740792	792430	110096	13.8935	357789	276960	263546	282644	295235	42464.6	14.3833
RSM23	Q01163	-0.88897	0.000186373	3.72962	0.000906531	823778	782885	966810	750444	830979	95395.3	11.4799	349776	309584	351549	238189	312274	53055.9	16.9901
ACO2	P39533	-0.888147	1.74109e-07	6.75918	2.64279e-06	3.25054e+06	3.2092e+06	2893564	2.14516e+06	2.87462e+06	511769	17.8031	1382706	1.12408e+06	1.02336e+06	790655	1.0802e+06	245290	22.7079
EHD3	P28817	-0.886115	1.53902e-07	6.81276	2.46079e-06	692485	687638	505416	478052	590897	115065	19.473	271138	232263	197909	180302	220403	40119.7	18.2029
HOM6	P31116	-0.856564	2.45497e-07	6.60995	3.40927e-06	2.77278e+06	2682961	2.22836e+06	1931949	2.40401e+06	394758	16.4208	1.19941e+06	1.10371e+06	776851	660208	935044	257485	27.5372
ATP15	P21306	-0.846665	1.00124e-07	6.99946	1.88e-06	1.57664e+06	1.63612e+06	1.39741e+06	1.11059e+06	1.43019e+06	235989	16.5005	715780	568784	477215	448985	552691	120151	21.7392
AIM19	P40502	-0.806127	0.00125297	2.90206	0.00438031	751509	961448	989949	720922	855957	139315	16.2759	312196	315380	407475	313371	337105	46931.2	13.9218
ADH4	P10127	-0.802294	2.20797e-06	5.65601	2.18328e-05	18694072	17284608	13154395	12887441	15505129	2.92769e+06	18.8821	8.24956e+06	7123290	4915845	4672684	6.24034e+06	1.73478e+06	27.7994
HSP150;PIR5;CIS3;PIR1;PIR3	P32478;P46999;P47001;Q03178;Q03180	-0.799243	0.00951937	2.02139	0.0236099	651978	743424	788627	777178	740302	61930.2	8.36554	265601	262450	319514	331469	294759	35844.7	12.1607
MDH2	P22133	-0.79443	0.000584175	3.23346	0.00234138	821179	927458	1.0712e+06	871216	922763	108060	11.7105	429394	385232	353693	305963	368570	52019.9	14.114
MIC10	Q96VH5	-0.793547	0.00170927	2.76719	0.00567114	271568	309719	307712	313403	300600	19498	6.48637	110218	128429	120136	120424	119802	7455.84	6.22349
ARG7	Q04728	-0.791346	1.74233e-06	5.75887	1.78144e-05	7.32219e+06	7594415	6908338	5.25936e+06	6.77108e+06	1.04654e+06	15.456	2.87013e+06	2866268	2655082	2349658	2.68528e+06	245274	9.13402
LEM3	P42838	-0.784921	8.0708e-06	5.09308	6.66507e-05	1.00865e+06	1.02927e+06	933817	647082	904704	176576	19.5175	436198	408715	375555	242274	365685	85929.1	23.4981
RPL32	P38061	-0.781879	3.38894e-05	4.46994	0.000229441	2.86656e+06	2.31672e+06	2.63718e+06	2.14367e+06	2.49103e+06	323224	12.9755	1.35737e+06	1.17568e+06	852329	719770	1.02629e+06	292204	28.4719
RPB2	P08518	-0.779326	5.31453e-07	6.27454	6.4941e-06	578979	583017	465427	435473	515724	76375.4	14.8093	252734	214191	195190	170046	208040	34852.7	16.7528
YGL082W	P53155	-0.771516	7.45828e-06	5.12736	6.22767e-05	443171	452124	397550	374241	416771	37081.5	8.89732	204383	191914	148788	137084	170542	32632.8	19.1347
MRPL36	P36531	-0.765405	1.46753e-06	5.83341	1.55331e-05	471532	453912	385822	360585	417962	53189.1	12.7258	209469	179185	150111	144257	170755	29990	17.5631
IMG1	P25626	-0.765131	0.00572629	2.24213	0.0155354	660374	789260	524314	454006	606988	148674	24.4937	239028	257636	236072	233125	241465	11046.7	4.57486
YJR142W	P47173	-0.764433	6.86249e-05	4.16352	0.000410929	204149	223830	140284	134476	175685	45016.6	25.6235	84061.6	94212	56667.4	52571.2	71878	20423.5	28.4141
ATP1	P07251	-0.762761	4.54064e-05	4.34288	0.000290408	13934169	15384007	9917464	8490786	1.19316e+07	3.25706e+06	27.2978	5.9664e+06	5303722	4.0737e+06	3.8503e+06	4.79853e+06	1.00725e+06	20.9908
GRE1	Q08969	-0.76103	6.3241e-06	5.199	5.46272e-05	134949	136877	119442	93765.5	121259	19921	16.4285	58029.8	55772.9	47958.3	36823.7	49646.2	9575.8	19.2881
BAT1	P38891	-0.760152	5.27405e-05	4.27786	0.000331669	6765812	6949292	6453768	5.64486e+06	6.45343e+06	576553	8.93406	2.78706e+06	2.49403e+06	2.67283e+06	2.55345e+06	2.62684e+06	130141	4.95428
MRPL3	P36516	-0.756299	0.000352595	3.45272	0.00154055	1.02482e+06	942931	1.09639e+06	796409	965138	128779	13.3431	413800	354378	450164	357816	394039	46280.2	11.7451
ODC1	Q03028	-0.750264	2.44945e-05	4.61093	0.000172034	542456	654800	557315	410535	541276	100398	18.5485	238105	238079	207405	196761	220088	21238.9	9.65019
MGE1	P38523	-0.748326	0.000523569	3.28103	0.00213259	1.29665e+06	823705	756011	657246	883403	283850	32.1314	399241	330480	361003	318873	352399	35929	10.1955
GSY1	P23337	-0.737389	7.96729e-05	4.09869	0.000452655	349896	354775	340625	239169	321116	54946	17.1109	164757	165138	121634	90148.1	135419	36439.1	26.9083
NDE1	P40215	-0.735175	0.00461186	2.33612	0.0130049	1.66552e+06	1.60234e+06	1.74496e+06	1.76979e+06	1.69565e+06	76470.5	4.5098	710245	602736	732282	780353	706404	75055.2	10.625
GFA1	P14742	-0.72692	4.23518e-05	4.37313	0.000273196	1.19331e+06	1.1186e+06	781241	631102	931063	268556	28.844	499034	467371	325709	263103	388804	112702	28.9867
MRPL10	P36520	-0.726485	0.00735756	2.13327	0.0191654	520712	634918	539918	343193	509685	121708	23.8791	159355	237764	233470	210571	210290	35993.6	17.1162
QCR2	P07257	-0.718643	0.000738616	3.13158	0.0027893	16275372	18268414	18408680	14402398	16838716	1.89401e+06	11.2479	6944013	6764227	7.8317e+06	6658945	7.04972e+06	534442	7.58104
ACT1	P60010	-0.71751	1.0839e-06	5.96501	1.20674e-05	12144190	11605220	10335354	8882818	1.07419e+07	1.45295e+06	13.526	5739594	5.16035e+06	4.09707e+06	3.32376e+06	4580194	1.07902e+06	23.5583
ILV2	P07342	-0.713519	1.40217e-06	5.8532	1.50533e-05	2.09403e+06	2.02072e+06	1.80784e+06	1.38471e+06	1.82682e+06	318757	17.4487	919369	751892	737459	654932	765913	110863	14.4746
ARG4	P04076	-0.693827	4.64584e-06	5.33294	4.13178e-05	1.21329e+06	1.04486e+06	1066516	818442	1.03578e+06	163068	15.7436	549060	527202	410415	310056	449183	110938	24.6977
URA5	P13298	-0.693722	0.00318746	2.49656	0.00950546	439107	532106	606866	543568	530412	69180.6	13.0428	285524	281140	238249	134193	234776	70365.7	29.9714
ILV6	P25605	-0.676318	0.000262329	3.58115	0.00120208	2836213	2608105	2744053	2305206	2.62339e+06	231896	8.83956	1.20507e+06	1.04948e+06	1.23472e+06	1.04707e+06	1.13409e+06	99826.8	8.80241
GAL2	P13181	-0.670991	5.84358e-06	5.23332	5.07682e-05	2457630	2.51582e+06	2.10285e+06	1.69808e+06	2.19359e+06	377410	17.2051	1.07154e+06	1.00992e+06	972706	743813	949496	143050	15.0659
SUR7	P54003	-0.670935	0.000987934	3.00527	0.00358663	448717	602897	447652	412338	477901	85027.6	17.7919	200695	248321	192211	184896	206531	28598.6	13.8471
MSC1	Q03104	-0.665641	0.000675121	3.17062	0.00260181	477209	812790	497848	525088	578234	157595	27.2546	300205	257561	233318	202298	248345	41313.7	16.6356
APN1	P22936	-0.648038	0.0095549	2.01977	0.023659	616902	578129	761138	731951	672030	88293.5	13.1383	365596	310755	231791	285160	298325	55617.7	18.6433
NFU1	P32860	-0.633255	0.00173355	2.76106	0.00572642	2.94377e+06	3.1962e+06	2864249	2.41773e+06	2.85549e+06	324340	11.3585	1.2389e+06	1.21536e+06	1.40049e+06	1.21661e+06	1.26784e+06	89091.3	7.027
RPS9A	O13516	-0.627969	7.92077e-05	4.10123	0.000452655	2.67112e+06	2.53951e+06	1.76825e+06	1.72504e+06	2.17598e+06	498970	22.9308	1321321	1.10779e+06	791970	713167	983563	282451	28.7171
SDH7	Q04401	-0.624825	0.042405	1.37258	0.0818161	446241	442355	572433	495609	489159	60577	12.3839	193632	180938	257798	249911	220570	38915.2	17.643
YJL045W	P47052	-0.61622	0.000617	3.20972	0.00244683	858876	831438	921249	682119	823420	101420	12.3169	410244	340098	405708	327240	370823	43260.6	11.6661
ATP5	P09457	-0.611617	0.000100643	3.99722	0.000550059	2750302	2800844	2648035	2.42488e+06	2.65602e+06	166684	6.27571	1.30148e+06	1.27943e+06	1.18967e+06	1.04395e+06	1.20363e+06	116923	9.71417
LHS1	P36016	-0.611581	2.6314e-06	5.57981	2.53525e-05	1.00946e+06	1066144	913616	755627	936212	135854	14.5111	482901	472101	410919	331622	424386	69491.5	16.3746
ATM1	P40416	-0.604332	0.000694826	3.15812	0.00266409	476335	512948	441686	410702	460418	44103.6	9.57903	199947	232520	204244	199135	208962	15865	7.5923
ADE17	P38009	-0.592213	0.000114526	3.9411	0.0006061	755065	861423	686305	653218	739003	91979.5	12.4464	447100	378273	293202	259440	344504	84723.3	24.5928
RVS161	P25343	-0.590475	4.96293e-05	4.30426	0.000314738	824235	940688	766406	651328	795664	120467	15.1405	408118	435152	350025	276032	367332	70470.7	19.1845
RIM1	P32445	-0.584091	7.87947e-05	4.1035	0.000452502	2.78022e+06	2.61023e+06	2297503	1.61948e+06	2.32686e+06	512211	22.013	1.30144e+06	1068721	1.10911e+06	789852	1.06728e+06	210987	19.7687
SBH1	P52870	-0.581702	0.0601143	1.22102	0.108989	371003	362331	450324	520301	425990	74303.1	17.4425	175740	162328	213979	234381	196607	33362.3	16.969
ATP2	P00830	-0.581044	0.000400252	3.39767	0.0017188	10839155	9067851	9836767	7.27505e+06	9.25471e+06	1.5059e+06	16.2717	4.25773e+06	4284711	4650386	3773005	4.24146e+06	360003	8.48771
HFA1	P32874	-0.580215	0.00742077	2.12955	0.01923	151166	186924	167312	124549	157488	26381.6	16.7515	70121.4	63741	82102.5	73189.4	72288.6	7635.06	10.5619
HEM1	P09950	-0.574747	0.0578266	1.23787	0.105734	688990	714444	894954	919054	804361	119383	14.842	336182	300581	415956	446078	374699	67759.7	18.0838
POR1	P04840	-0.571379	0.00869267	2.06085	0.0218845	69221976	75863320	85333832	62380996	73200031	9.78432e+06	13.3665	32609488	31286242	39060476	32789796	3.39365e+07	3.48113e+06	10.2578
CYT1	P07143	-0.568887	0.0109874	1.95911	0.0268084	7.73769e+06	7.56779e+06	9090462	7203494	7.89986e+06	824425	10.4359	3722571	3.14675e+06	4.10103e+06	3.75695e+06	3.68183e+06	395536	10.7429
HSP42	Q12329	-0.568769	8.1276e-05	4.09004	0.00045752	690619	615715	502552	382013	547725	134836	24.6175	335219	291729	228008	172380	256834	71473.4	27.8286
RSA4	P25382	-0.56473	0.0174099	1.7592	0.0395274	80578.7	65879.9	71656	71032.4	72286.8	6103.97	8.44411	36053.3	30427.1	32477.5	36109.9	33767	2800.83	8.29458
KGD1	P20967	-0.556843	0.000257258	3.58963	0.00118607	1990300	2.09852e+06	2.08327e+06	1.60785e+06	1.94498e+06	229789	11.8144	991531	898387	944854	808937	910927	77904.2	8.55219
PMT2	P31382	-0.555336	0.0321964	1.49219	0.0647806	1.835e+06	1.63577e+06	1.67936e+06	2.11844e+06	1.81714e+06	218309	12.0139	894147	715166	806894	1.01141e+06	856904	126292	14.7382
YMR087W	Q04299	-0.552063	0.000854063	3.06851	0.00315395	458885	492080	555564	394738	475317	67041.1	14.1045	260265	232023	236620	170909	224954	38095.3	16.9347
KTR1	P27810	-0.550489	0.000165765	3.78051	0.000824981	1.00239e+06	890166	724974	607558	806273	174736	21.6721	534171	394404	354128	260926	385907	113556	29.4257
MDJ1	P35191	-0.543532	0.00245396	2.61013	0.00769703	350976	335520	219284	185355	272784	82776.6	30.3451	182416	134014	105126	94045.8	128900	39455.3	30.6091
ANP1	P32629	-0.542698	0.0334335	1.47582	0.0668224	195688	184677	225432	198143	200985	17318	8.61656	102391	87252	80845.8	113120	95902	14606.7	15.2309
TIF1	P10081	-0.542153	0.000843173	3.07408	0.00313686	3.15523e+06	2.95465e+06	2.3362e+06	2.08619e+06	2.63307e+06	504405	19.1565	1.46669e+06	1.11447e+06	1120293	1.25772e+06	1.23979e+06	165115	13.318
SEC23	P15303	-0.540315	9.40017e-06	5.02686	7.55532e-05	1.50739e+06	1.41465e+06	1176788	1.0086e+06	1.27686e+06	226648	17.7505	728724	682848	563904	459544	608755	121323	19.9297
GGC1	P38988	-0.53325	3.90635e-05	4.40823	0.000255583	916435	954023	853564	662108	846532	129746	15.3268	470191	457242	359339	332305	404769	69157.4	17.0856
KES1	P35844	-0.529944	0.000771221	3.11282	0.00290512	951726	935110	775659	632635	823783	150130	18.2244	488915	459249	372429	273836	398607	96757.3	24.2738
PXP2	P47148	-0.52837	0.00108962	2.96272	0.0038993	1.07768e+06	1.01481e+06	978852	891940	990820	77546.2	7.82647	518880	444835	476875	456845	474358	32490.2	6.8493
AAC1	P04710	-0.517693	0.000594286	3.226	0.00236926	1.08919e+06	1.15189e+06	1073332	909825	1.05606e+06	103223	9.77433	542838	514705	522648	455133	508831	37706.3	7.41038
GSC2	P40989	-0.517671	0.000331486	3.47954	0.00146536	210792	187053	144838	122278	166240	40036.5	24.0835	92582.8	89436.4	69786.8	65558.1	79341	13644.4	17.1972
SDH8	P38345	-0.511526	0.0252193	1.59827	0.0534621	690255	904645	954490	674289	805920	144366	17.9132	354635	400757	448030	348282	387926	46393.4	11.9594
OST1	P41543	-0.506776	9.29754e-05	4.03163	0.000513758	303719	313323	229549	198734	261331	56060.4	21.4519	144931	134228	116220	107360	125685	17017.7	13.54
YET3	Q07451	-0.50635	0.00011023	3.9577	0.000591701	612844	645645	566492	390394	553844	113701	20.5295	287767	300294	258191	219553	266451	35904.3	13.475
RTC3	P38804	-0.504579	0.000986044	3.0061	0.00358663	324337	410009	337869	289421	340409	50691.1	14.8912	181108	185890	161488	134554	165760	23329.8	14.0744
AIM17	P23180	-0.502644	0.00772574	2.11206	0.0198153	794839	833718	847436	630399	776598	99979.4	12.874	368468	343785	437342	361414	377752	41060.3	10.8696
ADP1	P25371	-0.502046	0.00120997	2.91722	0.00425984	349505	355355	218795	199562	280804	83112.5	29.598	158459	159188	119404	101998	134762	28679.2	21.2813
TUM1	Q08686	-0.499128	0.00406712	2.39071	0.0117105	823154	852349	854574	780667	827686	34460.6	4.16349	451367	387653	403010	379097	405282	32277.1	7.96412
CPR6	P53691	-0.493439	9.09556e-05	4.04117	0.00050491	1.014e+06	1038909	923711	768633	936313	122252	13.0567	602342	553287	395538	329202	470092	128866	27.413
CAR2	P07991	-0.492576	0.0010752	2.96851	0.00385688	1.20115e+06	1.21621e+06	805078	791116	1.00339e+06	237197	23.6396	630919	620578	381543	362228	498817	146841	29.4378
CRH1	P53301	-0.49054	0.0318933	1.4963	0.0642569	328544	313366	277318	277001	299057	26033.6	8.70524	139964	119573	149979	184283	148450	27032.4	18.2098
EFM5	P53200	-0.487792	0.0792103	1.10122	0.134828	799524	537865	695465	764663	699379	116036	16.5913	353786	292602	342628	380000	342254	36620.7	10.6999
IMO32	P53219	-0.48093	0.000827939	3.082	0.00308782	1.00012e+06	1.03028e+06	728992	570635	832506	220982	26.5442	492345	457382	382077	299243	407762	85737.1	21.0263
INH1	P01097	-0.477877	0.0178517	1.74832	0.0403475	3.2153e+06	3.51292e+06	3.79641e+06	3.04412e+06	3.39219e+06	331870	9.78336	1.65605e+06	1549186	1.86738e+06	1.65054e+06	1.68079e+06	133743	7.95717
LYS1	P38998	-0.475847	7.20334e-05	4.14247	0.000424573	2492377	2335452	1.94509e+06	1.71494e+06	2.12196e+06	355780	16.7665	1.19174e+06	1.06114e+06	1.04964e+06	891121	1.04841e+06	123081	11.7398
AMS1	P22855	-0.473669	0.000145319	3.83768	0.000737885	857825	758153	656463	608202	720161	111036	15.4183	387923	384163	352425	303015	356882	39282.4	11.0071
VPH1	P32563	-0.469161	0.000269244	3.56985	0.00122628	3.46239e+06	3373456	2.96965e+06	2165152	2.99266e+06	591875	19.7775	1.64542e+06	1.52471e+06	1595415	1.16444e+06	1.48249e+06	217742	14.6876
WWM1	P43582	-0.468685	0.0012561	2.90098	0.00438031	1.08175e+06	888195	802319	777552	887453	137933	15.5426	551184	460808	390891	375162	444511	80268.4	18.0577
YBR255C-A	Q3E776	-0.462581	0.0413229	1.38381	0.0801446	810945	922812	939262	807646	870166	70620.5	8.11575	386548	410915	470696	479897	437014	45465.7	10.4037
SHY1	P53266	-0.46193	0.0263751	1.57881	0.0553944	803831	664133	1.0495e+06	830803	837065	159349	19.0366	458280	424669	443529	341436	416978	52206.7	12.5202
BNA3	P47039	-0.457284	0.00530209	2.27555	0.0145686	1.46182e+06	1.49797e+06	1.5163e+06	1.34758e+06	1.45592e+06	75689.2	5.19872	767932	717692	730480	712817	732230	24939.1	3.40591
GCV1	P48015	-0.454276	0.00117748	2.92905	0.00416414	2.63299e+06	2803700	2.52979e+06	2108291	2.51869e+06	295999	11.7521	1.38191e+06	1.21927e+06	1.35094e+06	1.11869e+06	1267704	121824	9.60979
YDR061W	Q12298	-0.451317	0.00925488	2.03363	0.0230299	544212	699742	669561	469493	595752	107795	18.094	292333	324909	303648	270650	297885	22628.4	7.59634
MSD1	P15179	-0.449656	0.0568498	1.24527	0.104201	227772	222259	339042	189517	244647	65155.3	26.6323	106950	155047	142810	89981.3	123697	30361	24.5447
RCF1	Q03713	-0.449552	0.0224185	1.64939	0.0483428	342267	319780	244757	279167	296493	43260.3	14.5907	157134	139807	131266	169934	149535	17342.2	11.5974
MCD4	P36051	-0.448223	0.0012327	2.90914	0.00432884	286568	341232	208752	185068	255405	71789.2	28.108	146230	154518	112083	98108.6	127735	26969.6	21.1138
PUB1	P32588	-0.447994	0.008107	2.09114	0.0206522	139502	117929	110649	100605	117171	16494.8	14.0775	64751	65471.8	51094.5	55639.7	59239.2	7036.06	11.8774
MDH1	P17505	-0.446111	0.00343474	2.46411	0.0101622	12602053	13500268	12803046	9514676	1.2105e+07	1.76926e+06	14.616	6.41928e+06	6048773	6562228	5.38082e+06	6.10278e+06	527699	8.64687
SIS2;VHS3	P36024;Q08438	-0.441067	0.00412422	2.38466	0.0118234	220511	253652	159338	141263	193691	52419.9	27.0637	112041	124160	88121.3	68899.1	98305.3	24668.2	25.0935
PET9	P18239	-0.439365	0.000256472	3.59096	0.00118607	11399605	10183190	9359176	7875353	9704331	1.47959e+06	15.2467	6.07896e+06	4786608	4642243	4269545	4.94434e+06	787158	15.9204
ALD2	P47771	-0.434423	0.000520653	3.28345	0.00212647	1.30482e+06	1.25704e+06	973846	878871	1.10365e+06	209264	18.9612	709306	720626	470601	398802	574834	164509	28.6186
MSW1	P04803	-0.430497	0.00380592	2.41954	0.0110644	458893	447239	393492	342015	410410	53761.9	13.0996	290048	184992	195158	182215	213103	51597.1	24.2122
YNL115C	P53925	-0.430154	0.094012	1.02682	0.155275	349902	315513	402792	332253	350115	37821	10.8024	157926	152542	220002	192762	180808	31631.5	17.4946
SIL1	Q08199	-0.428382	0.000411541	3.38559	0.00176224	865779	922138	734891	625112	786980	133406	16.9516	468270	445600	410825	297301	405499	75902.4	18.7183
RQC2	Q12532	-0.417911	0.00724488	2.13997	0.0189375	80415	86144.1	61966.1	61335.4	72465.2	12707.2	17.5355	43886.2	46171	33080.1	28098.5	37808.9	8631.55	22.8294
FPR1	P20081	-0.414774	0.101148	0.995043	0.16453	3133924	3.87655e+06	4456455	3.73358e+06	3.80013e+06	543097	14.2915	1.75473e+06	2.24154e+06	2.17478e+06	1.7052e+06	1.96906e+06	278163	14.1267
ARB1	P40024	-0.414606	0.00160042	2.79577	0.00536926	1.09012e+06	983726	722300	693970	872529	195074	22.3573	592146	542078	362033	333937	457549	128666	28.1207
DHH1	P39517	-0.408284	0.00191754	2.71726	0.00625177	572108	588717	475396	415690	512977	81874.1	15.9606	364324	314192	229157	186425	273524	80525.8	29.4401
DAP1	Q12091	-0.406555	0.0229774	1.6387	0.0494358	135254	115459	99500.5	63634.7	103462	30312.8	29.2984	67335.4	63116.5	53729.2	31966.4	54036.9	15774.4	29.1918
TOM20	P35180	-0.400867	0.00133391	2.87487	0.0046195	1.27928e+06	1.25708e+06	963297	848834	1.08712e+06	214418	19.7234	622513	557755	553694	512971	561733	45285.7	8.06178
FUM1	P08417	-0.399864	0.0031769	2.498	0.0094928	2.71319e+06	2.54234e+06	2.45305e+06	1.99974e+06	2.42708e+06	304653	12.5522	1.43296e+06	1189827	1.2782e+06	1.16769e+06	1.26717e+06	120395	9.50109
TRS31	Q03337	-0.398537	0.00371179	2.43042	0.0108117	192385	193602	183900	129091	174744	30740.1	17.5914	110281	104494	90130.2	64260.2	92291.5	20518	22.2317
MBF1	O14467	-0.396087	0.00138756	2.85775	0.00475058	2.05585e+06	2.05353e+06	1.80128e+06	1.59987e+06	1.87763e+06	220364	11.7363	1.32175e+06	1.13543e+06	857154	718766	1.00827e+06	271470	26.9242
SAC6	P32599	-0.395401	0.00652951	2.18512	0.0173697	845947	857841	632411	624987	740296	128989	17.4239	484885	456655	332505	296632	392669	92088.3	23.4519
AHA1	Q12449	-0.392779	0.00157206	2.80353	0.00530255	654440	646491	483000	446949	557720	108149	19.3912	375640	365446	230147	221726	298240	83663	28.0523
LCL2	Q08045	-0.389043	0.0048854	2.3111	0.0135475	492769	457467	410530	274501	408817	95670.5	23.4018	273843	217319	214347	154332	214960	48815.7	22.7092
ODC2	Q99297	-0.387663	0.00105113	2.97834	0.00378859	694852	700038	556771	428570	595058	129311	21.7308	374123	348447	290833	238154	312889	60788.4	19.4281
FRA1	Q07825	-0.382297	0.00222887	2.65192	0.00710729	1226847	1.2049e+06	1.17465e+06	1.05477e+06	1.16529e+06	76725.2	6.5842	685194	650954	619184	523634	619741	69511	11.2161
GOR1	P53839	-0.381789	0.00292584	2.53375	0.00891996	629700	596883	491762	382075	525105	112044	21.3374	369235	319883	223628	211408	281038	76227.6	27.1235
COX5A	P00424	-0.378787	0.00172789	2.76248	0.0057203	1.3997e+06	1.45266e+06	1.35841e+06	1.17834e+06	1347278	119047	8.83611	791154	793524	722510	572092	719820	103845	14.4266
BET3	P36149	-0.374805	0.00279488	2.55364	0.00853801	438165	371062	350647	279307	359795	65398.3	18.1765	249034	201995	187820	135868	193679	46582.2	24.0512
CYS3	P31373	-0.372359	0.000304582	3.5163	0.00136246	2.82287e+06	2.71258e+06	2.09627e+06	1.69879e+06	2.33263e+06	529881	22.7161	1432155	1.3621e+06	1.11916e+06	1.01376e+06	1.23179e+06	197780	16.0563
ECM10	P39987	-0.371897	0.0143812	1.8422	0.0335636	2243320	2262593	2.04961e+06	1.86439e+06	2.10498e+06	187021	8.8847	1425977	1.02869e+06	1.09739e+06	979199	1.13281e+06	201361	17.7753
PIC2	P40035	-0.370701	0.0316339	1.49985	0.0639055	250252	260103	282545	268995	265474	13716.2	5.1667	176722	137768	125232	132302	143006	23055.6	16.1222
RSM7	P47150	-0.37021	0.00581421	2.23551	0.0157455	754885	785667	715745	634563	722715	65363.9	9.04421	429780	374621	385074	354752	386057	31746.1	8.22316
REE1	P40893	-0.367012	0.0195363	1.70916	0.0435653	193754	231805	227315	196358	212308	20033.1	9.43587	123184	134538	112841	88306	114717	19711.6	17.1827
YFR006W	P43590	-0.361674	0.00350045	2.45588	0.0102691	376143	345595	284388	249562	313922	57413.9	18.2892	215627	194504	151007	121791	170732	42288.6	24.769
ZRT3	P34240	-0.359682	0.0871451	1.05976	0.145856	149195	128172	129352	132787	134876	9744.33	7.22464	79395.3	67400	68099.7	75771.6	72666.7	5873.96	8.08344
GCD11	P32481	-0.359122	0.00121021	2.91714	0.00425984	926048	841991	754474	675071	799396	108520	13.5752	517614	445540	389237	372507	431225	65520.5	15.194
MRPL15	P36523	-0.359028	0.0369129	1.43282	0.0728671	178797	171213	132672	106829	147378	33743.1	22.8957	86423.5	75044.2	73967.7	76171.4	77901.7	5752.01	7.38368
YCF1	P39109	-0.35839	0.00218281	2.66098	0.00699522	866025	879994	663922	505143	728771	178813	24.5362	470981	427549	368592	290534	389414	78141.5	20.0664
RLI1	Q03195	-0.349006	0.00600978	2.22114	0.0162167	477664	428546	324220	269780	375053	94968.2	25.3213	275753	224754	174124	143673	204576	58051.3	28.3764
GAD1	Q04792	-0.348844	0.00780191	2.1078	0.0199766	583564	512689	420666	377119	473509	92611.3	19.5585	339490	294191	217464	189321	260116	69022.7	26.5353
NNR2	P36059	-0.345683	0.00541005	2.2668	0.0148111	859161	696046	694113	662670	727997	88770.4	12.1938	477598	451406	358653	310903	399640	78126.8	19.5493
CIR1	P42940	-0.340209	0.048951	1.31024	0.0926617	2.27956e+06	2415201	2.28318e+06	2.07804e+06	2263996	139106	6.14427	1220456	1.18601e+06	1.26565e+06	1.2652e+06	1.23433e+06	38563.3	3.12423
SKP1	P52286	-0.338078	0.0746533	1.12695	0.129402	190305	178234	102368	118973	147470	43310.9	29.3693	103124	95764	55399.3	67396.5	80420.9	22704.9	28.2326
HBT1	Q07653	-0.326376	0.00348194	2.45818	0.0102414	380506	369779	306247	239885	324104	65010.6	20.0585	229474	205168	157426	128587	180164	45584.8	25.3019
COQ4	O13525	-0.325707	0.0415912	1.381	0.0805562	522318	623322	602491	401503	537409	100523	18.7052	301814	293228	326938	251433	293353	31394.6	10.702
TAZ1	Q06510	-0.323899	0.00873131	2.05892	0.0219451	247694	213500	175321	141801	194579	45955.3	23.6178	136974	115778	94522.7	81423	107175	24394.5	22.7614
SBP1	P10080	-0.323567	0.0163781	1.78574	0.0375821	1.02435e+06	983089	872012	850275	932432	84490.4	9.06129	693756	616699	409949	395580	528996	149231	28.2103
SNF1	P06782	-0.32192	0.0466835	1.33084	0.0889293	250860	259470	198567	207036	228983	30631.2	13.377	129529	126793	121960	124708	125748	3205.11	2.54884
AIM46	P38885	-0.321057	0.0477303	1.32121	0.0906388	666283	706492	755333	617345	686363	58676.5	8.54889	384401	381465	413370	338841	379519	30703.8	8.09018
CYB2	P00175	-0.317818	0.163273	0.787086	0.243451	424480	533524	679340	397651	508749	128009	25.1616	397999	259571	257691	216973	283058	79107.1	27.9473
RNQ1	P25367	-0.316799	0.0118445	1.92648	0.0286672	711425	798374	592779	493212	648948	133717	20.6051	439713	472369	317858	238148	367022	108640	29.6003
GPT2	P36148	-0.312513	0.00196534	2.70656	0.00639373	366554	391460	327257	259411	336170	57595.1	17.1327	217241	208313	182204	141553	187327	33944.8	18.1206
PET112	P33893	-0.312161	0.195667	0.708483	0.280618	159723	175015	208280	154398	174354	24246.8	13.9067	89657.3	88071	117717	92753.9	97049.7	13914.5	14.3375
COP1	P53622	-0.302332	0.00476845	2.32162	0.0132968	1.03141e+06	1084412	764949	649901	882668	208857	23.662	610900	608033	422945	348831	497677	132587	26.6412
MIC60	P36112	-0.298177	0.0754683	1.12224	0.130378	1809919	2.11702e+06	1.82275e+06	1801932	1.8879e+06	152982	8.10328	1.05814e+06	1.10826e+06	1.01332e+06	1.05586e+06	1.0589e+06	38831	3.66712
ICP55	P40051	-0.29785	0.0295452	1.52951	0.0605818	145028	129864	117507	85761.4	119540	25175.2	21.06	73604.3	66252.1	70371.7	55193.1	66355.3	8026.75	12.0966
PSG1	P36081	-0.29655	0.0290095	1.53746	0.0598098	354447	302968	293621	269066	305026	35915.7	11.7747	217548	161156	168557	143779	172760	31613.3	18.2989
TCB3	Q03640	-0.295543	0.0250681	1.60088	0.0532918	666196	713853	608156	427835	604010	125150	20.7198	348706	339758	330805	317077	334087	13490.8	4.03812
RSM24	Q03976	-0.29541	0.0782488	1.10652	0.133645	396109	478349	427251	356826	414634	51328.2	12.3792	268951	290521	267507	138848	241456	69210.8	28.6639
ARG5,6	Q01217	-0.295123	0.0062537	2.20386	0.0167546	9792481	8703291	7.57311e+06	6068289	8.03429e+06	1.59339e+06	19.8323	5452780	4453310	4384413	3.69892e+06	4.49736e+06	722272	16.0599
DPM1	P14020	-0.294852	0.0218945	1.65967	0.047417	2.377e+06	2.40042e+06	1.70858e+06	1260165	1.93654e+06	553367	28.575	1.33163e+06	1194749	996749	779525	1.07566e+06	240574	22.3652
MRM2	P53123	-0.292029	0.0231306	1.63581	0.0495938	696065	671503	682029	540350	647487	72129.7	11.1399	424630	354915	356377	325258	365295	42074.8	11.518
YIL077C	P40508	-0.288011	0.218046	0.661451	0.304627	603233	690818	532735	387282	553517	128308	23.1806	295661	256119	329567	353299	308661	42266.4	13.6935
RPL40A;RPL40B	P0CH08;P0CH09	-0.281994	0.0109222	1.96169	0.0267362	1.85435e+06	1.61902e+06	1371455	1.22982e+06	1.51866e+06	275594	18.1472	1.12152e+06	883402	770329	691831	866772	187155	21.5922
SEC28	P40509	-0.277859	0.0353495	1.45162	0.0700928	274377	274680	190038	151916	222753	61778.2	27.734	156309	160245	106391	86119.2	127266	36787.5	28.9059
RSM26	P47141	-0.27753	0.0313724	1.50345	0.0635481	618115	738269	635944	559880	638052	74288.1	11.643	403213	376937	336141	335759	363013	33039.1	9.10137
RPS26A	P39938	-0.273376	0.0263888	1.57858	0.0553944	693939	861270	654294	460222	667431	164706	24.6776	463551	480455	344205	250721	384733	107977	28.0653
GAL7	P08431	-0.271585	0.00512672	2.29016	0.0141384	1.16526e+06	1.13144e+06	877357	767463	985380	193947	19.6825	640831	631584	524254	449039	561427	91723.8	16.3376
THR4	P16120	-0.271517	0.0534543	1.27202	0.0991875	603810	582072	597361	561972	586304	18607.2	3.17365	393353	357153	336000	268317	338706	52562.8	15.5187
CCE1	Q03702	-0.267387	0.0902069	1.04476	0.150312	132774	134414	96740.1	107245	117793	18754.4	15.9215	80659.9	73498.9	58574.3	57897.8	67657.7	11268.6	16.6553
ADH3	P07246	-0.266327	0.0749519	1.12522	0.129635	1.22746e+06	1.57289e+06	1.30736e+06	963942	1.26791e+06	250735	19.7754	672079	765934	777309	662201	719381	60635	8.42878
PTC6	P25646	-0.265011	0.0358412	1.44562	0.070974	306883	299000	281960	221079	277230	38852.7	14.0146	166361	161467	170215	136732	158694	15072.4	9.49777
ATP3	P38077	-0.262655	0.0104513	1.98083	0.0257092	2874164	2.59123e+06	2.46144e+06	1.97195e+06	2.4747e+06	376865	15.2287	1.82707e+06	1.3893e+06	1.36087e+06	1.15133e+06	1.43214e+06	283862	19.8208
OM45	P16547	-0.258778	0.0176179	1.75405	0.0398791	3.80482e+06	3.60238e+06	2.95946e+06	2125072	3.12293e+06	756593	24.227	2.06588e+06	1.79492e+06	1.80103e+06	1.4354e+06	1.77431e+06	258851	14.5888
YKR070W	P36151	-0.258148	0.0852136	1.06949	0.142783	1858100	1.85327e+06	1.88186e+06	1.55457e+06	1.78695e+06	155421	8.69755	1079927	943368	1098564	1.00276e+06	1031155	71729.8	6.95625
SEC24	P40482	-0.25808	0.0107163	1.96996	0.026275	775433	784991	660985	564066	696369	104660	15.0294	464679	438795	378693	327493	402415	61580	15.3026
MSS116	P15424	-0.256015	0.0281204	1.55098	0.0585387	338918	334614	302593	206470	295649	61621.7	20.8429	184750	175014	178387	137657	168952	21250.2	12.5777
PET10	P36139	-0.252	0.0519718	1.28423	0.0972771	432569	430952	385524	333351	395599	46878.9	11.8501	256359	232407	219302	207775	228961	20853.9	9.10808
RAS2	P01120	-0.250348	0.0063042	2.20037	0.0168598	1.69706e+06	1.52074e+06	1.23742e+06	1.11076e+06	1.3915e+06	266226	19.1323	1.01577e+06	854996	708178	656558	808876	161528	19.9694
KAR2	P16474	-0.243646	0.188982	0.723581	0.273115	3.13561e+06	3.05613e+06	3.19177e+06	2956134	3.08491e+06	102308	3.31639	1.89063e+06	1.60247e+06	1.90007e+06	1.82154e+06	1.80368e+06	138630	7.68596
NPY1	P53164	-0.240707	0.0266574	1.57418	0.0558802	792132	723569	643544	577386	684158	93561.5	13.6754	479730	401669	370450	348836	400171	57302	14.3194
COX20	Q04935	-0.238461	0.0638921	1.19455	0.113645	493663	446502	455010	337686	433215	66911.2	15.4453	275189	240887	266143	225853	252018	22692.8	9.00443
LEU9	Q12166	-0.236765	0.0283583	1.54732	0.0587087	567781	622715	513996	439440	535983	78182.5	14.5867	336188	345302	296564	274202	313064	33449.1	10.6844
PKP2	P53170	-0.236123	0.121551	0.915242	0.191299	284388	298529	327220	253949	291021	30468.9	10.4696	195540	158130	183389	147323	171096	22225.3	12.99
COR1	P07256	-0.23547	0.0743105	1.12895	0.128971	3952456	3.60837e+06	2.6001e+06	2153592	3.07863e+06	842393	27.3626	2.4377e+06	1.72245e+06	1.67035e+06	1.35082e+06	1.79533e+06	458681	25.5486
ARF1	P11076	-0.235324	0.015716	1.80366	0.0361733	1.68923e+06	1.58183e+06	1.3208e+06	1087618	1.41987e+06	270180	19.0285	1.04076e+06	964746	800071	567086	843165	209683	24.8686
MIC27	P50945	-0.234888	0.0634571	1.19752	0.113005	570885	580891	529691	422930	526099	72260.1	13.7351	325982	314524	317448	271215	307292	24537.6	7.98511
GCS1	P35197	-0.232916	0.112131	0.950273	0.179291	194014	184084	168780	134036	170229	26266.3	15.43	117370	94951.7	91732.1	94424.4	99619.6	11917.5	11.963
CTT1	P06115	-0.232202	0.0534008	1.27245	0.0991875	2.60718e+06	2.45088e+06	2.00218e+06	1.75913e+06	2.20484e+06	392487	17.8012	1.59503e+06	1.57488e+06	1364109	786254	1.33007e+06	377283	28.3657
SPF1	P39986	-0.232159	0.0830168	1.08083	0.140354	1.93272e+06	1.8682e+06	2.05594e+06	1.51361e+06	1.84262e+06	232758	12.6319	1.15859e+06	1.07513e+06	1.1481e+06	940661	1.08062e+06	100418	9.29263
MLS1	P30952	-0.229231	0.241648	0.616816	0.331687	300513	261225	265036	245608	268096	23188.4	8.64931	181836	145228	150848	154835	158187	16251	10.2733
SCW4	P53334	-0.228792	0.261434	0.582638	0.354635	85707.4	77966.6	109857	76246.9	87444.5	15498	17.7232	52080.4	54663.8	61824.9	38430.9	51750	9789.49	18.9169
COA3	Q3E7B2	-0.226547	0.460112	0.337136	0.55815	1.22092e+06	919152	1.14888e+06	1.4925e+06	1.19536e+06	236216	19.7611	783333	520483	665811	861988	707904	148694	21.0049
TUF1	P02992	-0.221423	0.214037	0.669512	0.301497	4.37902e+06	5046245	5.30963e+06	3.67333e+06	4.60206e+06	732630	15.9196	2.59476e+06	2670431	3.19111e+06	2404159	2.71511e+06	336523	12.3944
ERO1	Q03103	-0.220879	0.0282399	1.54914	0.058607	1.05836e+06	1055085	821469	631862	891695	205686	23.0668	608367	540836	530267	410374	522461	82344.8	15.7609
SSO2	P39926	-0.216905	0.0604122	1.21888	0.109397	1.03934e+06	832026	655134	684010	802627	175804	21.9035	613723	492857	434108	368595	477321	104140	21.8177
GVP36	P40531	-0.215384	0.0785787	1.1047	0.134056	1.23627e+06	990215	916792	746564	972461	203339	20.9097	782735	624901	513047	418778	584865	156523	26.7623
YNL134C	P53912	-0.215116	0.0627461	1.20241	0.112271	2.52268e+06	2.23133e+06	2.1783e+06	1.86558e+06	2.19947e+06	269203	12.2394	1669878	1498392	1.15989e+06	989330	1.32937e+06	310304	23.3422
LCB1	P25045	-0.214158	0.0681809	1.16634	0.119715	234554	245307	193544	164399	209451	37410.1	17.861	167866	139987	106690	91901	126611	34071.1	26.9101
BGL2	P15703	-0.214099	0.204772	0.688729	0.291176	340566	396704	344418	361151	360710	25605.8	7.09871	216532	233277	201070	208274	214788	13850	6.44822
NRD1	P53617	-0.213781	0.071841	1.14363	0.125701	133163	139519	113452	87740.1	118468	23298.5	19.6664	84207.2	84583.2	67138.9	48723.1	71163.1	17029.3	23.93
MDH3	P32419	-0.212868	0.140667	0.851806	0.215738	1.98915e+06	2.28306e+06	2.04689e+06	1.69654e+06	2.00391e+06	241154	12.0342	1.18284e+06	1.21383e+06	1.27716e+06	1086254	1.19002e+06	79537.6	6.68372
ATP16	Q12165	-0.212643	0.057481	1.24048	0.10523	1.46007e+06	1355142	1.17513e+06	813841	1.20105e+06	283690	23.6202	842583	680436	713067	584981	705267	106461	15.0951
ENO2	P00925	-0.209384	0.0851816	1.06965	0.142783	17338922	15256932	13852989	13165386	1.49036e+07	1.84217e+06	12.3606	11966775	10045759	7513353	6812128	9.0845e+06	2.37091e+06	26.0984
PRC1	P00729	-0.20807	0.0214876	1.66781	0.0466704	1.08298e+06	1.17549e+06	885843	791043	983837	176381	17.9278	652699	625275	573271	488024	584817	72450	12.3885
NDI1	P32340	-0.207247	0.166997	0.77729	0.248512	2552032	2.78944e+06	2.90651e+06	2.1606e+06	2.60215e+06	329239	12.6526	1.61334e+06	1.47963e+06	1.67807e+06	1.43168e+06	1.55068e+06	114548	7.38696
CPR5	P35176	-0.20587	0.0202307	1.69399	0.0444542	1.04865e+06	1.18374e+06	878011	728351	959688	198579	20.6921	667924	633527	534380	452091	571981	97946	17.124
NCA2	Q12374	-0.205743	0.176816	0.752478	0.260034	494752	580303	498271	428472	500450	62167.7	12.4224	299533	291560	318604	283792	298372	14940.4	5.0073
FSF1	Q12029	-0.20116	0.140061	0.853682	0.215028	1.79647e+06	1.85447e+06	2103567	1.69174e+06	1.86156e+06	174827	9.3914	1.30901e+06	1.13851e+06	1.17622e+06	882419	1.12654e+06	178420	15.8379
ISD11	Q6Q560	-0.195431	0.0823479	1.08435	0.139536	692367	711806	634632	507354	636539	92149	14.4766	400174	417823	395769	317876	382911	44391.1	11.5931
PDR5	P33302	-0.191389	0.305361	0.515186	0.400487	190813	288484	190040	262682	233005	50282	21.5798	148134	167809	127931	115835	139927	22869.9	16.3442
ACB1	P31787	-0.191081	0.0457172	1.33992	0.0871992	798383	759832	695344	564200	704440	102703	14.5793	543242	484465	406281	298627	433154	105786	24.4222
NAP1	P25293	-0.188686	0.0605155	1.21813	0.109452	632556	620614	520537	387111	540205	113753	21.0573	409422	387059	305538	220662	330670	85858.6	25.965
TIM13	P53299	-0.188596	0.23464	0.629598	0.323842	601796	525229	569896	451315	537059	65220.4	12.144	375572	282186	342806	302300	325716	41716.6	12.8077
PET191	Q02772	-0.188449	0.343786	0.463712	0.439071	538456	545548	686266	605554	593956	68505.9	11.5338	329290	371530	393899	342365	359271	29063.2	8.0895
ERJ5	P43613	-0.18776	0.0485433	1.31387	0.0920058	482866	511975	403195	349147	436796	74354.2	17.0226	302499	281844	232956	237269	263642	34050.6	12.9155
RDI1	Q12434	-0.186708	0.0210223	1.67732	0.0458585	862718	907789	759410	603887	783451	134863	17.214	551162	538910	450139	364803	476253	86871.8	18.2407
NOP10	Q6Q547	-0.18563	0.100577	0.997501	0.163778	397541	362033	335308	279546	343607	49736.2	14.4747	279019	238173	168711	163896	212450	55867.9	26.297
HMF1	P40037	-0.183185	0.188476	0.724744	0.27282	303092	311246	262239	275943	288130	22928	7.95753	200478	220305	134205	157938	178232	39222.6	22.0065
YAH1	Q12184	-0.180965	0.295206	0.529874	0.390233	2.46645e+06	2.34894e+06	2.56467e+06	2.17279e+06	2.38821e+06	168530	7.05675	1.45835e+06	1.30077e+06	1.60728e+06	1.46107e+06	1.45687e+06	125183	8.59262
YET1	P35723	-0.17885	0.0926294	1.03325	0.153667	458933	447033	395442	325856	406816	60601.1	14.8964	281843	238922	252195	216059	247255	27467.2	11.1089
ALG9	P53868	-0.177706	0.0588377	1.23034	0.107062	550373	541708	387694	333535	453327	109372	24.1266	323782	292203	247931	228843	273190	42917.5	15.7098
PMC1	P38929	-0.177124	0.0848246	1.07148	0.142608	791301	875810	684997	613362	741367	115659	15.6008	627015	469013	394661	349885	460143	121614	26.4295
AIP1	P46680	-0.176472	0.0630652	1.20021	0.112574	1.84996e+06	1.70537e+06	1.49963e+06	1186821	1.56044e+06	287586	18.4298	1.25846e+06	1.07934e+06	861978	670032	967453	256117	26.4734
ERG6	P25087	-0.175437	0.0722005	1.14146	0.126183	1.3188e+06	1.35983e+06	942328	753915	1.09372e+06	294315	26.9096	840685	743903	577600	494195	664096	156951	23.6338
YJR096W	P47137	-0.175232	0.076869	1.11425	0.13219	469890	440138	339514	262338	377970	95155.4	25.1754	282458	273975	195422	170765	230655	55941.3	24.2532
LYS12	P40495	-0.173365	0.210426	0.676901	0.297526	8961747	9079864	8.06452e+06	7.79877e+06	8.47623e+06	639937	7.54979	5.56194e+06	4.95329e+06	5084246	5.14887e+06	5.18709e+06	262812	5.06667
REX2	P54964	-0.172076	0.0614745	1.2113	0.110654	386263	355041	294622	274860	327696	51844	15.8208	224223	228345	181226	169269	200766	29914.7	14.9003
ARH1	P48360	-0.170096	0.127191	0.895542	0.197897	379424	325711	280488	256298	310480	54223.1	17.4643	235081	198676	176798	153002	190889	34869.1	18.2667
YNL194C	P40169	-0.17004	0.424286	0.372341	0.522279	1.04781e+06	850269	1.03853e+06	886460	955766	102069	10.6793	636499	449434	661413	616545	590973	96127.9	16.266
ARO2	P28777	-0.16792	0.106142	0.974112	0.171539	532139	539737	356316	314742	435733	116985	26.8479	307888	321547	235948	197279	265666	59062.9	22.232
RAS1	P01119	-0.167003	0.124133	0.906114	0.193941	470527	434340	342886	339643	396849	65875	16.5995	316999	292912	202693	181382	248497	66502.4	26.7619
HSP78	P33416	-0.166906	0.212905	0.671814	0.300466	3.18551e+06	3430677	3.20838e+06	2.64826e+06	3.11821e+06	332237	10.6547	1.97913e+06	1.90346e+06	2.06202e+06	1.71495e+06	1.91489e+06	148189	7.73875
ALD4	P46367	-0.166065	0.162472	0.789221	0.242498	11725484	12745272	12349882	8569562	11347550	1.89898e+06	16.7347	7.5316e+06	7088856	7.29931e+06	5.83616e+06	6.93898e+06	757121	10.9111
PRE9	P23638	-0.16559	0.0915764	1.03822	0.152088	1167164	1.10487e+06	898604	793461	991025	174699	17.6281	796197	736575	525730	429418	621980	173039	27.8207
LYS4	P49367	-0.162812	0.337896	0.471217	0.435182	890446	1.03466e+06	1.0696e+06	961761	989117	79656.9	8.05334	625903	593334	615186	601963	609096	14363	2.35808
TIF34	P40217	-0.16148	0.597134	0.223928	0.682504	254588	430436	432068	271800	347223	97284.9	28.018	163313	227308	254423	198449	210873	39085.4	18.535
CKA2	P19454	-0.16043	0.0738674	1.13155	0.12835	529296	534428	466164	391040	480232	67076.3	13.9675	346387	342181	271736	233852	298539	55066.2	18.4453
URA6	P15700	-0.157973	0.102275	0.990232	0.165824	1.29546e+06	1.40247e+06	994701	882603	1.14381e+06	245196	21.4368	826535	908170	578809	539914	713357	181611	25.4586
NIT3	P49954	-0.156351	0.107242	0.969637	0.17313	317864	270269	245102	209699	260733	45474.2	17.4409	182982	181801	159612	122851	161811	28109.8	17.372
MRPL37	P36532	-0.153423	0.199454	0.700156	0.285234	424974	490945	356484	350877	405820	65994.7	16.2621	303964	285020	208723	214939	253162	48413.3	19.1235
SEC13	Q04491	-0.151626	0.181499	0.741126	0.265363	609606	628693	419849	343928	500519	140661	28.1031	387163	386275	251654	220096	311297	88038.5	28.2812
ERV25	P54837	-0.150732	0.228073	0.641927	0.31623	605023	740268	558505	481923	596430	108495	18.1907	344224	425848	375774	328381	368557	42975.1	11.6604
FMP45	Q07651	-0.149676	0.21146	0.674771	0.298707	897400	662928	652232	544771	689333	148620	21.56	582808	407747	384217	348402	430794	104239	24.197
DPL1	Q05567	-0.146252	0.313845	0.503284	0.409826	248044	269197	245855	213972	244267	22775	9.32381	151911	156997	160329	139563	152200	9107.74	5.98406
SPC3	Q12133	-0.145455	0.171116	0.766709	0.253607	514690	525797	368443	329567	434624	100233	23.062	341914	303706	249365	193223	272052	64836.6	23.8324
YTA12	P40341	-0.144698	0.145827	0.836161	0.222066	606876	621782	541531	457203	556848	75017.6	13.4718	382437	364690	337765	302603	346874	34761.3	10.0213
SES1	P07284	-0.143446	0.151635	0.8192	0.229053	1.20033e+06	1.06239e+06	994954	810597	1.01707e+06	162027	15.9308	822181	702491	560791	486173	642909	149441	23.2445
HXK1	P04806	-0.143365	0.140918	0.851035	0.215901	4.17663e+06	4366063	3.24049e+06	2.62432e+06	3.60188e+06	816604	22.6716	2.87298e+06	2766151	1.9229e+06	1.55412e+06	2.27904e+06	643528	28.2368
OCA1	P50946	-0.142992	0.368635	0.433403	0.465205	129288	103282	94610.2	101800	107245	15175.4	14.1502	79578.1	70719.1	62297.4	56236.6	67207.8	10162.5	15.1211
NDE2	Q07500	-0.142734	0.196624	0.706364	0.281721	874051	952958	777119	600167	801074	152022	18.9772	625879	511470	508052	366452	502963	106210	21.1169
CDC3	P32457	-0.139177	0.21725	0.66304	0.304312	703218	549376	478317	397259	532043	129942	24.4232	428790	340396	302491	257606	332321	72671.9	21.868
CHC1	P22137	-0.135953	0.19281	0.714871	0.277579	1.83522e+06	1.82642e+06	1661018	1381935	1.67615e+06	211877	12.6407	1.1166e+06	1.11317e+06	1.07436e+06	900676	1.0512e+06	102163	9.71869
YKR018C	P36114	-0.135634	0.154715	0.810466	0.232305	799339	698885	604815	472155	643798	139294	21.6363	514820	443451	383448	285134	406713	97227.1	23.9056
GDH2	P33327	-0.134461	0.297813	0.526056	0.393333	161197	219170	163688	119989	166011	40712.3	24.5238	114894	131690	94629.1	76076.2	104322	24169.8	23.1684
GPD1	Q00055	-0.130476	0.12995	0.886223	0.201149	6.7731e+06	6.26396e+06	5.45041e+06	4329579	5.70426e+06	1.06613e+06	18.69	4.0208e+06	3.65433e+06	3653345	2.96023e+06	3.57218e+06	443124	12.4049
MRPL19	P53875	-0.127775	0.54968	0.25989	0.641732	783290	861333	955002	770448	842518	85066.2	10.0967	491591	481673	592273	566032	532892	54630.7	10.2517
MSS51	P32335	-0.127412	0.221671	0.654292	0.308491	418683	435158	346872	289357	372517	67400	18.0931	250417	291034	199551	201274	235569	43856.7	18.6173
VMA6	P32366	-0.126927	0.266028	0.575072	0.359779	1.16622e+06	1.37209e+06	824558	729087	1.02299e+06	298966	29.2247	741419	774700	572750	468705	639394	144098	22.5367
RPS3	P05750	-0.12674	0.152039	0.818045	0.229432	793180	788038	572402	543702	674330	134794	19.9893	530474	498415	363925	324217	429258	100547	23.4235
RFC2	P40348	-0.126673	0.27483	0.560936	0.369803	433725	452573	425286	379636	422805	30957.7	7.32197	296985	283253	262549	230163	268238	29062.7	10.8347
MNN11	P46985	-0.126389	0.181494	0.741137	0.265363	308304	313439	282794	234404	284735	36131.3	12.6894	207162	204125	174850	139073	181302	31699.5	17.4843
GLR1	P41921	-0.12249	0.394449	0.404009	0.490988	708610	734687	762712	687628	723409	32512.8	4.49438	507576	493454	429708	411665	460601	47028.4	10.2102
SUB2	Q07478	-0.12138	0.208183	0.681554	0.29491	1.37813e+06	1371851	1.00726e+06	911415	1.16716e+06	243160	20.8334	939795	886268	643330	527227	749155	196294	26.2021
FAS1	P07149	-0.120992	0.321721	0.49252	0.417698	1.03654e+06	888098	712033	555539	798052	209121	26.2039	659638	588763	447651	341286	509335	142530	27.9837
FMP46	P36141	-0.117786	0.492088	0.307957	0.590742	1.41455e+06	1392161	1.55804e+06	1.27279e+06	1.40939e+06	117017	8.30269	944191	791407	1.00199e+06	857480	898768	93005.3	10.3481
OMA1	P36163	-0.116524	0.50229	0.299045	0.599872	149021	200155	193896	168593	177916	23606.3	13.2682	127466	108753	121987	95126.5	113333	14457.8	12.7569
LPD1	P09624	-0.112191	0.400559	0.397334	0.496732	6.11081e+06	6322479	6.40155e+06	4.48427e+06	5.82978e+06	905366	15.53	3.88551e+06	3.5881e+06	4.13503e+06	3.21228e+06	3.70523e+06	397468	10.7272
MSC7	P38694	-0.111027	0.384232	0.415406	0.48085	480672	509655	453969	410779	463769	42012.8	9.05899	309082	320361	300541	257150	296784	27641.2	9.31358
CRN1	Q06440	-0.10877	0.458891	0.33829	0.55815	151527	155093	104053	86286.8	124240	34372.9	27.6665	99480.6	96412.4	60489	61305	79421.7	21429.7	26.9822
RPL3	P14126	-0.107128	0.306342	0.513793	0.401088	841149	855312	768409	711153	794006	67083.8	8.44878	561758	561330	482411	437630	510782	61399.9	12.0208
EUG1	P32474	-0.106376	0.367166	0.435137	0.464521	1.16781e+06	1.09447e+06	993219	895557	1.03776e+06	118793	11.447	750694	631487	651705	624425	664578	58563.3	8.8121
SAM37	P50110	-0.105449	0.37889	0.421486	0.475352	559361	607867	506424	567831	560371	41724.5	7.44588	456651	393443	326602	283471	365042	76004.8	20.8209
ATP23	P53722	-0.102884	0.464182	0.333312	0.561727	208848	210651	228563	151158	199805	33629.9	16.8314	141462	118618	130391	119026	127374	10862	8.52763
HEM15	P16622	-0.0997138	0.373685	0.427494	0.469606	985803	884480	888081	608408	841693	162452	19.3006	633026	533098	585814	411912	540962	95224.3	17.6028
YPT1	P01123	-0.0981162	0.239075	0.621466	0.328547	1.21811e+06	1.33317e+06	998968	790558	1.0852e+06	240420	22.1544	831864	829801	655318	492230	702303	162665	23.1617
RPS29A	P41057	-0.097794	0.278102	0.555796	0.373203	665033	631223	496532	422017	553701	114038	20.5955	452731	404171	298456	279895	358813	83164.4	23.1776
THS1	P04801	-0.0972176	0.641882	0.192545	0.722658	699445	634989	604109	412532	587769	123391	20.9932	327747	329382	505629	352934	378923	85250.7	22.4982
CYC7	P00045	-0.0968989	0.644619	0.190697	0.724112	726837	901994	905377	714896	812276	105672	13.0094	467560	496110	546902	582697	523317	51417.5	9.8253
ARP2	P32381	-0.0959378	0.357917	0.446218	0.454733	1.88028e+06	2.20283e+06	1.48166e+06	1.17393e+06	1.68467e+06	450488	26.7404	1.35467e+06	1.34848e+06	942442	730926	1.09413e+06	309571	28.2938
FLC3	P53121	-0.0957676	0.707481	0.150285	0.779578	65287.7	66624.7	64680	76315	68226.9	5452.95	7.99238	42205.9	38035.3	47841.9	48853.6	44234.2	5062.77	11.4454
YCP4	P25349	-0.0922941	0.646714	0.189288	0.725923	1.6572e+06	1.65501e+06	1810760	1.57401e+06	1.67425e+06	98899.6	5.90712	1.06582e+06	944412	1.20935e+06	1.13304e+06	1.08816e+06	112345	10.3244
RET2	P43621	-0.0922437	0.546434	0.262462	0.639488	120942	140401	106216	99196.2	116689	18221.1	15.6152	88171.3	70822.8	66860	75617.8	75368	9256.22	12.2814
IKI3	Q06706	-0.0922031	0.439727	0.356817	0.5382	123227	137466	102528	89740.4	113240	21241.6	18.758	90996	95011.1	62593.1	50829.7	74857.5	21559	28.8001
SUP35	P05453	-0.0917143	0.508361	0.293828	0.604483	487450	499406	375421	437544	449955	56452.3	12.5462	361218	317371	244568	252051	293802	55580.3	18.9176
HYR1	P40581	-0.0912159	0.459829	0.337404	0.55815	1.5872e+06	1222640	1.20976e+06	1.0955e+06	1.27878e+06	213411	16.6887	1.06837e+06	799151	756720	704457	832176	162159	19.4861
ATP12	P22135	-0.0904636	0.604621	0.218517	0.687922	574424	628309	657437	546485	601664	50356.6	8.36956	380080	362921	432339	385595	390234	29684.2	7.60677
SLM5	P25345	-0.0901907	0.459386	0.337823	0.55815	635196	764845	588001	512200	625060	106071	16.9698	414058	457157	359596	381496	403077	42432.2	10.5271
PHO13	P19881	-0.0886488	0.521987	0.282341	0.617649	142850	148092	112535	102857	126584	22267.6	17.5912	94992.8	96585.4	75653.6	62877.1	82527.2	16190.5	19.6184
EXO84	P38261	-0.087866	0.616321	0.210193	0.698591	140926	151302	136211	131096	139884	8605.46	6.15186	88240.8	85793.7	94305	95260	90899.9	4609.74	5.07123
NCP1	P16603	-0.0878623	0.244629	0.611492	0.335166	1.30092e+06	1.31747e+06	1.12524e+06	950199	1.17346e+06	172391	14.6909	853162	842874	736882	617729	762662	109991	14.4221
COX19	Q3E731	-0.0864988	0.70898	0.149366	0.780657	98519.4	102769	99960.2	114688	103984	7350.69	7.06905	71155.7	56758.6	74851.8	68843.6	67902.4	7830.44	11.5319
SSQ1	Q05931	-0.086024	0.575921	0.239637	0.668941	361999	395171	365613	357899	370170	16962.1	4.58225	250866	238292	233369	240896	240856	7367.4	3.05884
RPP1B	P10622	-0.08548	0.38323	0.416541	0.479995	2.39974e+06	2.27287e+06	2.14612e+06	1.75429e+06	2.14326e+06	279216	13.0276	1866615	1.60606e+06	1.23476e+06	997475	1.42623e+06	385907	27.0578
COX15	P40086	-0.0852131	0.511464	0.291185	0.607692	1.23079e+06	1.50273e+06	1.22124e+06	925927	1.22017e+06	235608	19.3094	786941	873434	822468	665701	787136	88397	11.2302
GDI1	P39958	-0.0843706	0.278604	0.555013	0.373543	1.31512e+06	1322303	1.06138e+06	850352	1.13729e+06	226532	19.9186	902971	833010	715022	526337	744335	164733	22.1316
PAN5	P38787	-0.081814	0.584095	0.233516	0.673761	899573	724293	755037	721340	775061	84394.9	10.8888	684434	448277	467179	449694	512396	115014	22.4463
AIM10	P39965	-0.0802632	0.561778	0.250435	0.65403	208792	234109	188812	164161	198968	29698.9	14.9264	126612	138257	131797	119798	129116	7828.17	6.0629
PRE6	P40303	-0.0799634	0.503185	0.298272	0.600228	1755464	1.49007e+06	1.17686e+06	1.20707e+06	1.40737e+06	271578	19.2969	1.22371e+06	1.04736e+06	731316	723808	931549	246320	26.4419
YLH47	Q06493	-0.0776477	0.545811	0.262957	0.639403	750614	787770	689355	615701	710860	75306.6	10.5937	494613	434857	463219	462879	463892	24415.1	5.2631
RPT3	P33298	-0.0771238	0.434745	0.361766	0.533137	251871	251858	182668	167984	213595	44594.3	20.878	157503	171540	132632	99960.1	140409	31400.4	22.3635
HSP60	P19882	-0.0742233	0.628133	0.201948	0.710907	5780369	6.212e+06	5.80221e+06	5.11366e+06	5.72706e+06	454577	7.93736	3.92607e+06	3.39856e+06	3.94609e+06	3.75363e+06	3.75609e+06	253530	6.74984
GSY2	P27472	-0.0737566	0.486149	0.313231	0.585482	1.01859e+06	1.09607e+06	878471	637218	907588	201491	22.2007	730923	776537	498203	410521	604046	177488	29.3831
RPL20A;RPL20B	P0CX23;P0CX24	-0.0735123	0.593729	0.226412	0.680119	3.3672e+06	2565968	1.96606e+06	2.03863e+06	2.48447e+06	646369	26.0164	2.22706e+06	1.65357e+06	1400591	1.24797e+06	1.6323e+06	430344	26.3643
YOP1	Q12402	-0.0727306	0.459492	0.337722	0.55815	1.78501e+06	1.86632e+06	1.63995e+06	1.15526e+06	1.61163e+06	318332	19.7521	1.1954e+06	1.10827e+06	1.16123e+06	764210	1.05728e+06	198641	18.7879
RPS24A;RPS24B	P0CX31;P0CX32	-0.070986	0.528281	0.277135	0.623445	5365637	5.09826e+06	4289928	4.32577e+06	4.7699e+06	544778	11.4212	3697646	3455981	2.81576e+06	2.64072e+06	3.15253e+06	504842	16.0139
YME1	P32795	-0.0688599	0.656159	0.182991	0.734369	1.20723e+06	1.16924e+06	1.183e+06	849071	1.10214e+06	169440	15.3738	757160	690957	778935	655091	720536	57473.9	7.97654
GCN1	P33892	-0.0676854	0.507724	0.294372	0.604483	241249	266194	220871	170740	224763	40504.6	18.021	162756	186052	142134	106292	149308	33827.1	22.6558
STR3	P53101	-0.0672498	0.740082	0.13072	0.807216	270707	271584	296316	280544	279788	11881.5	4.24663	175459	161614	205652	198211	185234	20320.4	10.9701
HXT6	P39003	-0.0669599	0.650089	0.187027	0.728795	3860931	3.91709e+06	3.75542e+06	3.13277e+06	3.66655e+06	362109	9.876	2.60944e+06	2.1692e+06	2.58628e+06	2.30052e+06	2.41636e+06	216533	8.96113
UBC1	P21734	-0.0637701	0.528362	0.277068	0.623445	422574	360397	341575	247495	343010	72475.1	21.1291	261843	259365	215260	168178	226161	44183.6	19.5363
SEC63	P14906	-0.0613269	0.614103	0.211759	0.696602	815069	783275	704910	467128	692595	157279	22.7086	560328	479192	458883	328030	456608	96272.9	21.0844
PTC3	P34221	-0.0609468	0.607845	0.216207	0.691067	310833	367677	291522	215820	296463	62731.3	21.1599	235642	260869	171070	131599	199795	59135.1	29.5979
SEC14	P24280	-0.057768	0.571593	0.242913	0.664428	957215	1151235	867131	811367	946737	148987	15.7369	678731	772579	563431	509528	631067	117819	18.6698
CEM1	P39525	-0.0554226	0.679722	0.167669	0.754418	652190	548398	539770	472288	553162	74272.7	13.4269	394490	339151	357857	372173	365918	23358.9	6.38365
SPE3	Q12074	-0.0536525	0.630228	0.200502	0.712741	576748	637342	450028	348517	503159	129302	25.6981	433123	413440	268936	235114	337654	100157	29.6627
NFS1	P25374	-0.0506087	0.777543	0.109276	0.835942	1.85446e+06	1.85774e+06	1.90022e+06	1.81045e+06	1.85572e+06	36678.8	1.97653	1.26043e+06	1.09318e+06	1.31258e+06	1.29793e+06	1.24103e+06	100982	8.13696
YPK9	Q12697	-0.0496516	0.756485	0.1212	0.818572	317406	362400	325286	206460	302888	67212.5	22.1906	218970	231408	236435	128049	203715	50975.7	25.023
YLR118C	Q12354	-0.0415151	0.730479	0.136392	0.7979	236177	276778	242060	184564	234895	38036.5	16.193	164001	197263	156945	116827	158759	33023.3	20.8009
YOR131C	Q12486	-0.0411486	0.721343	0.141858	0.790412	773501	749253	736712	696283	738937	32276.9	4.36801	518841	554516	484029	434048	497859	51359.3	10.316
PGC1	Q08959	-0.040533	0.827703	0.0821256	0.871175	142623	130938	129230	128087	132720	6705.45	5.05234	86347.7	87887.2	97571.8	85025.9	89208.1	5697.04	6.38623
GCV3	P39726	-0.0392006	0.703644	0.152647	0.776488	1735216	1787548	1.65364e+06	1.37127e+06	1.63692e+06	185472	11.3306	1.21512e+06	1.08489e+06	1.10658e+06	985642	1.09806e+06	94139.5	8.57327
ORT1	Q12375	-0.0370694	0.657709	0.181966	0.734972	978216	1.00876e+06	859444	737353	895943	123800	13.8178	664896	669863	611857	471871	604622	92312.1	15.2677
PEX30	Q06169	-0.0355653	0.771913	0.112432	0.831674	161035	136151	102800	102596	125646	28378.4	22.5861	108381	81009.6	74886.3	72624.2	84225.3	16488.9	19.5771
RPL10	P41805	-0.0307293	0.711809	0.147636	0.782625	5.41671e+06	5272761	4031736	3.93554e+06	4664188	789001	16.9162	3.74196e+06	3.61387e+06	2.77462e+06	2.52771e+06	3.16454e+06	603571	19.0729
ERG28	P40030	-0.0291736	0.79102	0.101813	0.844991	703506	782720	581881	607382	668872	92212.4	13.7863	547410	499879	370651	403304	455311	82342	18.0848
YMR295C	Q03559	-0.0275785	0.849549	0.0708118	0.885486	167242	140957	144236	115496	141983	21179.7	14.9171	112826	92051.8	87874.6	90843.6	95898.9	11420.2	11.9086
RNR2	P09938	-0.0264041	0.762332	0.117856	0.82382	549371	553512	477677	397675	494559	73373.9	14.8362	367453	415592	314999	254342	338096	69319.7	20.503
EMP24	P32803	-0.0261095	0.763172	0.117378	0.824028	643084	702011	492062	460281	574360	116626	20.3054	442216	434373	342826	329138	387138	59420.1	15.3486
PUP2	P32379	-0.0257527	0.81754	0.0874909	0.864843	433101	361416	312431	297511	351115	61094.9	17.4003	329938	254425	200712	183237	242078	65942.3	27.2401
AIM24	P47127	-0.0253678	0.840521	0.0754517	0.879737	734058	744858	755343	653042	721825	46671.4	6.46575	537134	498964	494489	432284	490718	43402	8.84459
URA1	P28272	-0.0212702	0.859635	0.0656858	0.892287	294862	295636	195467	162364	237082	68512.2	28.898	199638	187804	141178	112291	160228	40720.4	25.414
RPL1A;RPL1B	P0CX43;P0CX44	-0.0196093	0.887877	0.0516471	0.917168	3.0907e+06	2.5091e+06	2524075	2.43184e+06	2.63893e+06	303881	11.5153	2.43547e+06	1.84256e+06	1.6231e+06	1410534	1.82792e+06	441776	24.1682
VPS13	Q07878	-0.016583	0.932599	0.0303049	0.95224	195961	177742	130740	163231	166919	27586.8	16.5271	129091	122483	80093.3	127753	114855	23349.4	20.3295
LHP1	P33399	-0.0153905	0.900087	0.0457156	0.925054	215218	209832	188395	139076	188130	34694.6	18.4418	150382	153440	126844	88281.1	129737	30083.3	23.188
CKB1	P43639	-0.0142779	0.940165	0.0267961	0.958662	153274	149282	125451	121986	137498	16057.2	11.6781	107372	105610	85307.5	79290.7	94394.9	14199.7	15.0428
VMA2	P16140	-0.0142561	0.898165	0.0466438	0.923985	1934455	2.67097e+06	2159402	1.66346e+06	2.10707e+06	427127	20.2711	1.6439e+06	1.7985e+06	1.31951e+06	1.04218e+06	1.45102e+06	337832	23.2824
AIM18	P38884	-0.0125219	0.954942	0.020023	0.970438	739148	783340	920978	829012	818119	77770.4	9.50599	595955	508940	595595	538663	559788	43289.6	7.73322
CYC3	P06182	-0.0124962	0.920946	0.035766	0.942261	1.16276e+06	1.17854e+06	1.14572e+06	863686	1.08768e+06	149927	13.7842	760145	738417	791721	671714	740499	50811.2	6.86175
QCR10	P37299	-0.0108408	0.925541	0.0336045	0.946318	811690	826941	797840	521664	739534	145732	19.7059	567854	588512	516424	357976	507691	104311	20.5462
PDI1	P17967	-0.00863875	0.91589	0.0381565	0.938366	3.45608e+06	3750254	2.77215e+06	2.48337e+06	3.11546e+06	587760	18.8659	2.65511e+06	2335902	1.89381e+06	1.69029e+06	2.14378e+06	434552	20.2704
OSH2	Q12451	-0.00740689	0.926849	0.0329911	0.947011	285740	294256	250902	190565	255366	47096	18.4426	204711	194546	161294	139727	175069	29982.3	17.126
ADE4	P04046	-0.00457037	0.985556	0.00631861	0.988846	207997	220265	270265	270536	242266	32871.3	13.5683	170846	167552	166782	157887	165766	5540.99	3.34265
VPS1	P21576	-0.00383688	0.968128	0.0140673	0.979203	649709	640976	484108	388078	540718	127062	23.4988	474183	446222	330780	252057	375811	103243	27.4722
ADH1	P00330	0.00198401	0.984628	0.00672799	0.988574	5.41608e+06	6057859	3.84882e+06	3.54206e+06	4.71621e+06	1.21392e+06	25.7394	4151942	3788690	2.65853e+06	2.45092e+06	3.26252e+06	834950	25.5922
VAS1	P07806	0.0029689	0.974003	0.0114396	0.983822	1.16552e+06	1.20742e+06	926572	741152	1.01016e+06	217867	21.5675	859453	888852	607704	478329	708584	198706	28.0426
YIL156W-B	Q2V2P4	0.00362185	0.980931	0.00836168	0.98618	610493	730531	669820	545648	639123	79277.9	12.4042	429306	476568	455855	402315	441011	32244	7.31137
YMR315W	Q04869	0.00498198	0.960011	0.0177237	0.973826	1.65184e+06	1.3913e+06	1.35601e+06	1.17801e+06	1.39429e+06	195431	14.0166	1.23357e+06	1.12314e+06	865038	707782	982382	239501	24.3796
MMF1	P40185	0.0068647	0.960219	0.0176296	0.973826	2545847	3118513	2.42638e+06	2.15835e+06	2.56227e+06	404678	15.7937	1.81323e+06	1.83448e+06	1.69372e+06	1.71417e+06	1.7639e+06	70269.8	3.98377
ARC35	P53731	0.00759943	0.937535	0.0280126	0.956629	882165	1.0024e+06	715182	658445	814548	157165	19.2947	643718	652895	462016	499132	564440	98090.3	17.3783
FRS2	P15625	0.00973271	0.953954	0.0204728	0.970089	961403	1.20171e+06	1.16281e+06	1.07162e+06	1.09939e+06	106932	9.72654	859751	892702	670285	655196	769484	124141	16.133
YGL041W-A	P0C5N3	0.0103372	0.95712	0.0190338	0.971994	115153	111790	120598	83180.8	107680	16731.3	15.538	79738.7	60706.6	96081.7	65113.9	75410.2	16002.7	21.2208
TIM23	P32897	0.0173016	0.900435	0.0455474	0.925054	874080	943448	832794	731840	845540	88488.4	10.4653	587007	569781	624092	575692	589143	24370.7	4.13665
RPL18A;RPL18B	P0CX49;P0CX50	0.0206469	0.843398	0.0739675	0.880908	2.42558e+06	2.2096e+06	1.57458e+06	1.42573e+06	1.90887e+06	483944	25.3523	1.73712e+06	1.6107e+06	1.05452e+06	984074	1.3466e+06	382530	28.4071
TUP1	P16649	0.0210182	0.854395	0.0683411	0.889305	486390	442166	323151	274187	381473	99335.9	26.0401	336192	307997	202219	219842	266562	65543.8	24.5886
KGD2	P19262	0.0230602	0.841868	0.0747558	0.880535	2310591	2626063	2.07323e+06	1.49705e+06	2.12673e+06	476970	22.4273	1.61477e+06	1.6541e+06	1.43063e+06	1.19733e+06	1.47421e+06	208711	14.1575
RPL34B;RPL34A	P40525;P87262	0.0238376	0.842702	0.0743258	0.880794	3.59536e+06	3409123	3.26593e+06	2915265	3.29642e+06	287677	8.72696	2.62e+06	2.36221e+06	2164445	2.121e+06	2.31691e+06	227703	9.82787
ILV1	P00927	0.0240507	0.790271	0.102224	0.844792	3.63313e+06	3.85064e+06	3.2144e+06	2.66823e+06	3.3416e+06	520806	15.5855	2.64494e+06	2421169	2.2721e+06	2008922	2.33678e+06	266933	11.4231
PDX1	P16451	0.0258256	0.895036	0.0481593	0.922661	1.78847e+06	2.2919e+06	2.30869e+06	1.75164e+06	2.03517e+06	306578	15.064	1.27536e+06	1.43445e+06	1.66502e+06	1.33224e+06	1.42677e+06	171935	12.0507
FKS1	P38631	0.0315542	0.75225	0.123638	0.815752	512198	495026	407629	323980	434708	86865.8	19.9825	339309	321316	266843	286282	303437	32862.5	10.8301
PPA2	P28239	0.0326398	0.855468	0.0677963	0.889805	228419	288555	277097	248738	260702	27263.9	10.4579	176144	186600	191471	180089	183576	6803.53	3.70611
SAM2	P19358	0.0328787	0.768949	0.114102	0.82967	606394	614608	453551	359971	508631	123723	24.3247	396028	464145	341041	242317	360883	93718.9	25.9694
RPL36A	P05745	0.0334291	0.683495	0.165265	0.756475	3.39345e+06	3.359e+06	2517003	2.37306e+06	2.91063e+06	541009	18.5873	2579381	2.44515e+06	1.75276e+06	1.53989e+06	2.07929e+06	510401	24.5469
SAC1	P32368	0.0340055	0.784402	0.105461	0.840311	1.87433e+06	1.55554e+06	1.07316e+06	1.07606e+06	1.39477e+06	391932	28.1001	1.20196e+06	1.13288e+06	808744	765635	977306	222029	22.7185
MNN9	P39107	0.0347414	0.711018	0.148119	0.782328	272820	245299	216982	178996	228524	40124	17.5579	184748	176901	150968	132194	161203	24132.1	14.97
MSC6	Q08818	0.0347691	0.818747	0.0868502	0.865177	731179	773376	800655	735966	760294	32861.6	4.32223	583802	553865	506411	510676	538688	36932.8	6.85607
IDP1	P21954	0.0363644	0.67628	0.169873	0.751811	6545720	6.12925e+06	5379689	4331664	5.59658e+06	971537	17.3595	4.58387e+06	3.87139e+06	3.89442e+06	3.41e+06	3.93992e+06	483820	12.2799
CIT1	P00890	0.0368159	0.79795	0.0980242	0.849376	12493413	14484572	14923212	10236165	1.30343e+07	2.14425e+06	16.4508	9352895	9046411	10525818	7.8338e+06	9.18973e+06	1.10617e+06	12.037
DDR48	P18899	0.0391702	0.794993	0.0996369	0.847428	630058	446635	393967	354008	456167	121976	26.7393	416140	320625	248486	300723	321494	70047.9	21.7883
GRE2	Q12068	0.0395016	0.747321	0.126493	0.812165	512928	499251	505872	459834	494471	23757	4.80453	385893	371968	375354	281126	353585	48668.7	13.7643
AFG3	P39925	0.040862	0.831441	0.0801683	0.872304	945056	853400	926844	844750	892513	50828.4	5.69498	659505	540171	666117	679175	636242	64566.5	10.1481
SOD1	P00445	0.0421612	0.665122	0.177099	0.742152	1.40324e+06	1.28598e+06	1140897	922442	1.18814e+06	207096	17.4303	1.11146e+06	896752	761082	641288	852646	201650	23.6499
SOD2	P00447	0.0441325	0.784299	0.105518	0.840311	7.14947e+06	8843729	7.93654e+06	6643711	7.64336e+06	960915	12.5719	5.25828e+06	5560543	5.76711e+06	5092217	5.41954e+06	302120	5.57464
SCP160	P06105	0.04636	0.683351	0.165356	0.756475	662384	584844	453909	346453	511898	139883	27.3264	469771	399303	321773	261567	363103	90749	24.9926
RSP5	P39940	0.0466921	0.814597	0.0890571	0.863427	183104	174517	118469	146725	155704	29278.9	18.8042	126602	111350	89248.5	114517	110429	15574.9	14.1039
RPS30A;RPS30B	P0CX33;P0CX34	0.0516723	0.794092	0.100129	0.847428	347777	369690	353548	371047	360516	11631.8	3.22643	230002	268962	267836	267718	258630	19093.5	7.38256
GAS1	P22146	0.0526253	0.719656	0.142875	0.790097	629178	728622	690939	556544	651321	75317	11.5637	454503	463928	517518	425994	465486	38253.2	8.21791
YAT2	P40017	0.0556982	0.830398	0.0807139	0.872179	83154	86086.9	113814	111350	98601.3	16219.2	16.4493	88603.8	77316.1	63250.4	55682.9	71213.3	14654.6	20.5785
PRT1	P06103	0.0564952	0.743814	0.128536	0.810111	405136	366519	376477	298058	361547	45381.8	12.5521	278697	220917	293025	246168	259702	32448.3	12.4944
SVF1	Q05515	0.0584645	0.635671	0.196767	0.717278	400132	458866	419927	361011	409984	40758.1	9.94139	356602	342030	277369	220501	299126	62715.1	20.9662
MRPS35	P53292	0.06374	0.489262	0.310459	0.588759	377912	394688	280059	237310	322492	76026.9	23.5748	267525	257887	218515	178821	230687	40559	17.5818
ARG8	P18544	0.06597	0.600912	0.221189	0.685259	2.0709e+06	2175626	2.03049e+06	1.67619e+06	1.9883e+06	216876	10.9076	1.45176e+06	1.46541e+06	1.48728e+06	1.32613e+06	1.43265e+06	72500.8	5.06062
CIR2	Q08822	0.0661616	0.680131	0.167408	0.754418	1.15117e+06	1.25919e+06	1.36185e+06	771483	1.13592e+06	257737	22.6896	875219	810061	941481	624653	812854	136457	16.7875
ALT1	P52893	0.0683321	0.678286	0.168587	0.753484	1.50296e+06	1.81215e+06	1.69738e+06	1250020	1.56563e+06	246080	15.7177	1.07583e+06	1.11088e+06	1.28216e+06	1038714	1.1269e+06	107621	9.55018
SSZ1	P38788	0.0692272	0.55167	0.25832	0.643259	548006	546975	487723	467948	512663	41019.8	8.00132	466076	441970	325192	281985	378806	89171	23.54
CBR1	P38626	0.0705711	0.475448	0.322897	0.574436	845091	843884	671467	469391	707458	178444	25.2232	572192	518072	503457	417408	502782	64137.2	12.7565
DOG2;DOG1	P38773;P38774	0.0731683	0.727757	0.138013	0.796084	576897	763079	532059	461677	583428	128814	22.0788	432031	588781	372989	318154	427989	116846	27.3013
RDL2	Q08742	0.0745211	0.549934	0.25969	0.641732	1.68064e+06	1.82286e+06	1.76237e+06	1.3394e+06	1.65132e+06	215957	13.0778	1.28418e+06	1.19597e+06	1.27074e+06	1.03824e+06	1.19728e+06	112905	9.43008
DBP2	P24783	0.0762279	0.594143	0.226109	0.680119	243637	241390	205621	176675	216831	31936.8	14.7289	192085	153853	125810	161775	158381	27257.2	17.2099
SIS1	P25294	0.0765803	0.434234	0.362276	0.533137	815721	725693	591142	491414	655992	143368	21.8551	659514	539948	404594	336344	485100	143803	29.6441
YPR010C-A	A5Z2X5	0.0768321	0.580638	0.236094	0.671307	787502	848389	946183	788321	842599	74710.3	8.86665	683653	618695	609891	544765	614251	56814.4	9.24938
ISA2	Q12425	0.0774499	0.788963	0.102944	0.84437	287729	277820	364025	341467	317760	41631.6	13.1016	216159	216640	300349	199563	233178	45479	19.504
HSP10	P38910	0.0782625	0.71452	0.145985	0.785032	6.55785e+06	6.98413e+06	7.57654e+06	6.64953e+06	6.94201e+06	460987	6.64054	4.81101e+06	4.3759e+06	5.66038e+06	5.48224e+06	5082382	596304	11.7328
TIM9	O74700	0.0788178	0.670922	0.173328	0.748068	1.30723e+06	1513165	1.50876e+06	1214517	1.38592e+06	149279	10.7711	927461	951962	1.14085e+06	1020370	1.01016e+06	95587.2	9.46256
TOM71	P38825	0.0794054	0.529405	0.276212	0.623586	243555	318842	246398	211941	255184	45220.5	17.7207	190005	207895	181097	161010	185002	19493.2	10.5367
APE1	P14904	0.0808893	0.489806	0.309976	0.588942	3.40671e+06	2805804	2.08091e+06	1.76217e+06	2.5139e+06	738216	29.3654	2407681	1.81318e+06	1.66501e+06	1.37522e+06	1.81527e+06	434810	23.9529
MDL1	P33310	0.081928	0.780188	0.107801	0.837897	370995	595783	559798	450315	494223	102839	20.8082	300573	353437	420944	356371	357831	49271.7	13.7695
SNQ2	P32568	0.0846779	0.598862	0.222673	0.683439	351580	531194	457232	381841	430462	80519.1	18.7053	358802	345147	323432	234613	315498	55856.1	17.7041
HTA1;HTA2	P04911;P04912	0.0866855	0.354278	0.450656	0.45049	3.60097e+06	4.06495e+06	3.01592e+06	2.64304e+06	3.33122e+06	628261	18.8598	2.63616e+06	2740270	2413445	1.93959e+06	2.43237e+06	355679	14.6228
RPO21	P04050	0.0884111	0.418477	0.378329	0.515973	330581	345743	296578	269142	310511	34397.7	11.0778	234763	284111	222937	178667	230119	43342	18.8346
AFG1	P32317	0.0916059	0.484794	0.314442	0.584319	406832	379047	315734	291582	348299	53693.2	15.4158	243927	270533	247014	255874	254337	11925.5	4.68887
APE2	P32454	0.0931811	0.578134	0.237971	0.670475	1.77668e+06	2.07901e+06	1.95958e+06	1.66492e+06	1.87005e+06	184821	9.88323	1.21038e+06	1.46583e+06	1.48207e+06	1.35234e+06	1.37765e+06	125566	9.11446
TIM21	P53220	0.0942416	0.512736	0.290106	0.608722	501683	502733	540022	378389	480707	70503.9	14.6667	367576	333738	387331	320992	352409	30469.6	8.64609
AIM9	P40053	0.0986423	0.542809	0.265353	0.636802	2705483	2.73279e+06	2.98238e+06	2.23281e+06	2.66337e+06	312911	11.7487	2.01595e+06	1.76312e+06	2.25029e+06	1844067	1968358	215502	10.9483
AIM45	Q12480	0.0988325	0.367674	0.434538	0.464772	2.29763e+06	2.4744e+06	1.80694e+06	1.39261e+06	1.9929e+06	489770	24.5758	1.7425e+06	1.64538e+06	1.33996e+06	1.11617e+06	1.461e+06	286819	19.6316
FPR2	P32472	0.100046	0.304289	0.516714	0.400046	1.41573e+06	1.4498e+06	1122428	887612	1.21889e+06	265277	21.7638	933979	953850	914098	755202	889282	90848.1	10.2159
PRE10	P21242	0.100298	0.577438	0.238494	0.670185	57529.3	50217.1	48085.9	51325	51789.3	4055.86	7.83145	41758.2	39270	37215.6	35161.2	38351.2	2823.57	7.3624
ATP11	P32453	0.10164	0.52231	0.282072	0.617649	1.20979e+06	1.30045e+06	1.37143e+06	1.0264e+06	1.22702e+06	149208	12.1602	915796	878386	1.00896e+06	824243	906847	77762.6	8.57505
RPL8B	P29453	0.103391	0.587739	0.230816	0.676395	1.92076e+06	1.72209e+06	1.88063e+06	1.78872e+06	1.82805e+06	89691.3	4.9064	1.53549e+06	1.2324e+06	1.54441e+06	1.15569e+06	1.367e+06	202182	14.7902
MPD2	Q99316	0.103759	0.422547	0.374125	0.520564	482612	520418	353293	287125	410862	109203	26.5789	388488	345112	274250	210545	304599	78413.2	25.7431
COQ11	Q05892	0.104471	0.239142	0.621345	0.328547	558272	534447	467370	379922	485003	79929	16.4801	422672	361049	344281	307010	358753	48227.6	13.4431
EHT1	P38295	0.105694	0.389795	0.409164	0.487001	1.56199e+06	1.74169e+06	1.27449e+06	1.44722e+06	1.50635e+06	196416	13.0393	1253200	1.11038e+06	1.13611e+06	969632	1.11733e+06	116442	10.4215
ADO1	P47143	0.107292	0.291878	0.534798	0.387386	1.27808e+06	1.18182e+06	940792	828137	1.05721e+06	208435	19.7157	1.07494e+06	911141	663847	555380	801327	235453	29.3829
YPT31	P38555	0.10988	0.276409	0.558447	0.371263	1.91053e+06	2.08231e+06	1.58223e+06	1.22776e+06	1.70071e+06	377428	22.1924	1.29888e+06	1.33369e+06	1.284e+06	1.07384e+06	1.2476e+06	117700	9.43407
HFD1	Q04458	0.112053	0.267862	0.57209	0.361721	307470	341046	297980	248732	298807	38154.8	12.7691	245428	234650	222310	188751	222785	24576.4	11.0315
SAM50	P53969	0.112788	0.303388	0.518002	0.399642	771216	892794	689438	596613	737515	125714	17.0457	623214	520250	540696	503334	546874	53136.8	9.71646
YIM1	P28625	0.116315	0.535565	0.271188	0.62887	149325	138007	80888.9	89597.3	114454	34230.5	29.9076	121699	79414.1	63409.3	76677.7	85300.1	25252.8	29.6047
PEX14	P53112	0.11639	0.495092	0.305314	0.592927	438336	401577	445227	392107	419311	26382.6	6.2919	331452	284195	323886	316966	314125	20811.8	6.62534
CIT2	P08679	0.116718	0.256523	0.590874	0.348917	1.07139e+06	1.09801e+06	973876	784199	981869	142173	14.4799	758854	767854	769353	631243	731826	67215.5	9.18462
VAC8	P39968	0.11673	0.232444	0.633681	0.321402	1.05879e+06	1.09143e+06	901021	613642	916221	218182	23.8132	743744	721017	697542	538032	675084	93294.6	13.8197
TMA7	Q3E764	0.11789	0.343193	0.464462	0.439071	369821	393472	309597	332369	351315	37501.2	10.6745	308972	312080	218773	224301	266032	51443.1	19.3372
RPS14A	P06367	0.118926	0.248736	0.604261	0.339864	3.82915e+06	3356087	2784161	2446814	3.10405e+06	611986	19.7157	3.14599e+06	2.46359e+06	2.08494e+06	1.7169e+06	2.35286e+06	610340	25.9404
COX11	P19516	0.119042	0.332614	0.478059	0.430593	484531	507964	484519	375990	463251	59213.9	12.7822	373495	350002	372898	291588	346996	38523.7	11.102
PRE4	P30657	0.119758	0.23281	0.632998	0.321612	404558	357716	296930	269175	332095	60835.2	18.3186	330462	295994	217525	172676	254164	72004.3	28.3299
ACH1	P32316	0.12326	0.370606	0.431087	0.466866	3.93076e+06	4.22212e+06	4332097	3.3535e+06	3.95962e+06	438127	11.0649	3.15497e+06	2.95415e+06	3.30402e+06	2511232	2.98109e+06	344486	11.5557
PYC1	P11154	0.123625	0.601459	0.220794	0.685362	405864	374308	329012	468627	394453	58652.6	14.8694	319905	288688	249920	325831	296086	34823.6	11.7613
FUN12	P39730	0.125097	0.173934	0.759615	0.257053	870159	844211	710584	610990	758986	120925	15.9324	733766	667301	503897	416719	580421	145736	25.1087
ZPS1	Q12512	0.125237	0.202474	0.693631	0.289001	524265	494353	370995	313026	425660	100194	23.5385	379415	367628	290402	239634	319270	66159.4	20.7221
DLD2	P46681	0.126854	0.25584	0.592032	0.348303	1839000	2.06312e+06	1.82649e+06	1.55997e+06	1.82215e+06	205837	11.2964	1.45817e+06	1.39741e+06	1.38132e+06	1.24421e+06	1.37028e+06	90323.5	6.59161
RPS18A;RPS18B	P0CX55;P0CX56	0.127568	0.183063	0.737399	0.266871	5880446	6.28242e+06	4.30871e+06	4.16384e+06	5.15885e+06	1.07949e+06	20.925	4782572	4.74347e+06	3305154	2.86925e+06	3.92511e+06	983894	25.0666
PHO8	P11491	0.127764	0.335258	0.474621	0.432526	524625	551763	483682	401334	490351	65611.7	13.3806	349569	402576	378897	342250	368323	27788.5	7.54462
MRPL28	P36527	0.128656	0.333967	0.476297	0.43123	904651	933312	916356	848152	900618	36903.3	4.09756	765767	661986	679182	620534	681867	61110.5	8.96223
SAM35	P14693	0.131002	0.306353	0.513777	0.401088	573417	547292	493105	453905	516929	53704.2	10.3891	422371	380944	365556	391346	390054	24008.3	6.15512
DOP1	Q03921	0.135645	0.206648	0.684769	0.293332	172463	168893	116860	111164	142345	32831.3	23.0646	128047	127812	97111.7	79030.6	108000	24167.1	22.3769
CAJ1	P39101	0.136969	0.24793	0.605671	0.33938	614121	566430	424085	460878	516379	88801.6	17.197	495451	386206	352007	336302	392491	71731.8	18.276
SCJ1	P25303	0.137323	0.178218	0.749049	0.261583	362014	388030	253769	228777	308147	78612.2	25.5112	289077	247027	199842	190583	231632	45579.8	19.6776
CMC2	Q3E7A4	0.137366	0.453692	0.343239	0.552593	123467	123854	142153	117897	126843	10563.4	8.32795	129809	79891.4	102490	80421.5	98152.9	23585.2	24.0291
ZRT1	P32804	0.137803	0.168985	0.772152	0.250908	1806251	1.90274e+06	1.47714e+06	1.18732e+06	1.59336e+06	326300	20.4787	1.35632e+06	1.35123e+06	1.13932e+06	963988	1.20272e+06	188558	15.6776
CAT5	P41735	0.140507	0.321537	0.492769	0.417698	483749	585314	375852	330665	443895	114074	25.6984	335079	447500	295917	266825	336330	79213.7	23.5524
MAS2	P11914	0.140821	0.283501	0.547446	0.378757	937778	1.02079e+06	899144	807888	916401	88370.4	9.6432	732026	692826	691227	667954	696008	26566.2	3.81694
YGR266W	P53326	0.141858	0.466562	0.331091	0.564153	760555	813582	839367	695655	777290	63547.9	8.17558	554735	522434	696329	604635	594533	75821.5	12.7531
LSB3	P43603	0.142935	0.097108	1.01275	0.159338	694045	640571	561546	453104	587317	104729	17.8317	518767	464180	448318	354926	446548	68127.5	15.2565
PMT4	P46971	0.144733	0.175273	0.756285	0.258323	221675	237697	164169	140507	191012	46155.3	24.1635	172451	160038	129576	115698	144441	26299.1	18.2075
RVS167	P39743	0.145012	0.177633	0.750475	0.260981	345460	278679	262189	204834	272791	57867.9	21.2133	270161	218583	193892	153838	209119	48660.4	23.2693
MAE1	P36013	0.145082	0.333416	0.477014	0.431037	893924	1.37035e+06	861699	795903	980470	263103	26.8344	727626	798531	727087	677630	732719	49744.9	6.78909
PST2	Q12335	0.147689	0.0500373	1.30071	0.0942432	2390350	2.44027e+06	1.96835e+06	1.69563e+06	2.12365e+06	355292	16.7303	1.8804e+06	1.73409e+06	1.57511e+06	1.30097e+06	1.62264e+06	248057	15.2872
ZUO1	P32527	0.149249	0.224586	0.648617	0.31226	739806	660545	477256	415138	573186	152289	26.5688	588066	512684	339788	325782	441580	129466	29.3189
MCA1	Q08601	0.152853	0.119475	0.922723	0.189022	309801	315342	245611	185246	264000	61302.8	23.2208	254938	227138	180051	148433	202640	47553	23.4668
YKT6	P36015	0.15476	0.261319	0.582828	0.354635	272284	263213	201889	144026	220353	59723.3	27.1035	202657	187286	141587	135729	166815	33198.8	19.9016
ERP2	P39704	0.156442	0.124456	0.904984	0.194244	584157	631897	455572	368563	510047	120173	23.5612	468051	429744	374812	289092	390425	77640.3	19.8861
SEC72	P39742	0.158462	0.0958036	1.01862	0.157541	808614	735596	597484	491120	658204	141676	21.5247	651718	504294	479089	391992	506773	107945	21.3005
SHM2	P37291	0.160184	0.268378	0.571253	0.361769	3.68463e+06	2.78345e+06	2746218	2.42527e+06	2.90989e+06	540944	18.5898	2.91565e+06	2.04703e+06	2.0761e+06	1.95874e+06	2.24938e+06	446972	19.8709
CIT3	P43635	0.160271	0.370685	0.430995	0.466866	244567	242541	263741	219172	242505	18254.1	7.52731	189364	181987	183935	192248	186884	4746.97	2.54007
PAM16	P42949	0.164295	0.169108	0.771835	0.250908	418552	390883	320743	278882	352265	63937.5	18.1504	365939	243921	244634	240861	273839	61422	22.43
TRX1	P22217	0.165546	0.120946	0.917409	0.190867	2584424	2.32553e+06	2.01858e+06	1.80265e+06	2.18279e+06	343103	15.7185	2.34751e+06	1.91689e+06	1.41928e+06	1234933	1.72965e+06	502620	29.059
PYP1	P53981	0.168297	0.130806	0.883373	0.202265	303510	302813	250248	212306	267219	44299.9	16.5781	268981	260007	179221	141570	212444	62143.7	29.2517
ERV1	P27882	0.177488	0.122448	0.912047	0.192108	650230	731069	668927	478152	632095	108289	17.1318	556266	545009	523920	356837	495508	93414.7	18.8523
CDC1	P40986	0.177701	0.220883	0.655837	0.307681	170195	185774	116100	97469	142384	42285.9	29.6984	153942	114439	89780.9	84376.2	110635	31698.6	28.6516
CYT2	Q00873	0.179125	0.461531	0.335799	0.558969	399837	412398	383442	303196	374718	49133.5	13.1121	290762	286890	307016	280304	291243	11366.7	3.90283
SMT3	Q12306	0.18061	0.0496637	1.30396	0.0937745	1.33848e+06	1.40777e+06	1159909	991951	1.22453e+06	186929	15.2654	1.08302e+06	1124583	971736	688791	967033	196398	20.3093
LSB5	P25369	0.181969	0.241967	0.616243	0.331822	233159	235772	156365	154188	194871	45741	23.4724	190306	175967	151480	98614.1	154092	40309.6	26.1595
ESS1	P22696	0.185052	0.0521788	1.28251	0.0975432	982797	1.04464e+06	813174	722100	890678	149014	16.7304	811267	862085	638834	513652	706459	160158	22.6706
GND2	P53319	0.185244	0.219266	0.659029	0.305711	340113	398441	273744	340958	338314	50973.2	15.0668	314421	316959	205880	234797	268014	56312.3	21.0109
TMT1	P32643	0.187282	0.272908	0.563984	0.367545	309955	343723	346482	267569	316933	36861.6	11.6308	213692	291467	271224	223956	250085	37267.2	14.9018
PUT2	P07275	0.188121	0.160711	0.793956	0.240346	977812	1.07702e+06	983470	612090	912598	205439	22.5114	785451	732606	784458	539200	710429	116790	16.4394
BDH1	P39714	0.191328	0.160533	0.794435	0.24032	457607	543804	331550	342477	418859	100945	24.1	371705	441218	251416	265451	332448	90234.5	27.1425
PTC5	Q12511	0.197124	0.174197	0.75896	0.257188	614616	648051	619500	540684	605713	45791.5	7.55994	483858	454425	536211	445426	479980	40922.7	8.52591
CUE1	P38428	0.197349	0.268323	0.571342	0.361769	713906	670377	662976	706743	688501	25548.7	3.71077	654052	495115	590934	461560	550415	88196.2	16.0236
CPS1	P27614	0.199884	0.0645202	1.1903	0.114626	723522	703316	555578	501851	621067	109184	17.58	546011	493611	486936	428827	488846	47946	9.808
RPL38	P49167	0.19993	0.0629891	1.20073	0.112571	800881	752686	552698	481739	647001	153897	23.7862	669451	600939	422602	374518	516878	140830	27.2462
HSP31	Q04432	0.202518	0.0820256	1.08605	0.139147	318425	353205	277896	281909	307859	35303.8	11.4675	299232	310602	210982	179538	250089	64765.3	25.897
TIM44	Q01852	0.204924	0.0877397	1.0568	0.146688	2953818	2.98291e+06	2.89575e+06	2.39685e+06	2.80733e+06	276043	9.83294	2.42215e+06	2189626	2.29318e+06	2.02258e+06	2.23188e+06	168873	7.56638
PTC7	P38797	0.205105	0.288479	0.539886	0.384042	972760	952267	1.04242e+06	814422	945467	95505.3	10.1014	689675	699193	840002	781340	752552	71360.5	9.48247
HRI1	Q05905	0.210019	0.0708041	1.14994	0.124031	700568	774340	532954	425500	608340	158299	26.0214	583789	624039	431974	318909	489678	140715	28.7361
GRX2	P17695	0.210179	0.117198	0.931078	0.185811	1.66347e+06	1.60966e+06	1.12043e+06	851998	1.31139e+06	391761	29.8737	1391437	1.20003e+06	888354	703307	1.04578e+06	308407	29.4905
YBR056W	P38081	0.212353	0.0239551	1.6206	0.0511427	482912	459884	373652	307769	406054	80652.9	19.8626	398827	366072	289140	248418	325614	69008.7	21.1934
MNN10	P50108	0.213889	0.127528	0.894393	0.198216	427152	503150	313768	275288	379840	104468	27.5031	330755	404075	262110	218528	303867	81222.2	26.7295
RPL36B	O14455	0.216517	0.214519	0.668534	0.301611	328097	269626	263474	282597	285949	29207.4	10.2142	270493	225921	206912	216381	229927	28135.9	12.2369
IDH2	P28241	0.217149	0.127067	0.895969	0.197897	3.47202e+06	3.23163e+06	3.11128e+06	2.97968e+06	3.19865e+06	209287	6.54296	2.77919e+06	2.43486e+06	2.54025e+06	2.51798e+06	2.56807e+06	147872	5.75809
GSF2	Q04697	0.217175	0.0407512	1.38986	0.0793381	1.31023e+06	1.42981e+06	1.17857e+06	1.12547e+06	1261019	136727	10.8426	1.14057e+06	1063276	963034	885407	1.01307e+06	111920	11.0476
RHO5	P53879	0.217361	0.131611	0.880708	0.2033	292385	250634	296446	244662	271032	27161.6	10.0216	238458	219830	223272	189077	217659	20702.2	9.5113
RPS19B	P07281	0.219104	0.0555198	1.25555	0.102388	2.6976e+06	2582565	1890696	1.84529e+06	2.25404e+06	448617	19.9028	2.41547e+06	2.1987e+06	1.46415e+06	1.30775e+06	1.84652e+06	542900	29.4013
FIS1	P40515	0.222756	0.318714	0.4966	0.415461	588923	947957	932315	579210	762101	205714	26.993	504035	687844	738819	497411	607027	124530	20.5147
RPL43A;RPL43B	P0CX25;P0CX26	0.223166	0.0658907	1.18118	0.116648	1.34282e+06	1307858	1.0411e+06	1.08218e+06	1.19349e+06	153831	12.8892	1.10086e+06	1.05914e+06	849727	845001	963681	135400	14.0503
YDR341C	Q05506	0.223286	0.0132745	1.87698	0.031619	1.4963e+06	1.40906e+06	1.20102e+06	1.04717e+06	1.28838e+06	202984	15.7549	1.24301e+06	1.1962e+06	958032	787857	1.04628e+06	212721	20.3312
YMC2	P38087	0.227065	0.114277	0.942041	0.181948	239210	187482	176250	177640	195145	29798.9	15.2701	192675	150782	142747	144815	157755	23528.3	14.9145
PDA1	P16387	0.232522	0.061644	1.21011	0.110694	4.2752e+06	4.26056e+06	4.10144e+06	3286040	3.98081e+06	469816	11.802	3.42972e+06	3.11249e+06	3.44493e+06	2.8987e+06	3.22146e+06	264172	8.20038
TOM40	P23644	0.23254	0.076192	1.11809	0.131477	3.87366e+06	4.14461e+06	3.82876e+06	3135815	3.74571e+06	429870	11.4763	3206955	2.88879e+06	3.192e+06	2.83062e+06	3.02959e+06	197693	6.52539
ARO1	P08566	0.235281	0.101335	0.994242	0.164655	1814649	1.80289e+06	1.66615e+06	1.50094e+06	1696156	146564	8.64095	1.50734e+06	1.38716e+06	1.37796e+06	1.24251e+06	1.37875e+06	108272	7.85294
RRP5	Q05022	0.235987	0.0649036	1.18773	0.115036	246483	218325	167296	144108	194053	46720.9	24.0764	210541	184204	134171	109309	159556	46101.7	28.8937
AHP1	P38013	0.236008	0.0274242	1.56187	0.0573634	12316910	11499668	10204864	8366266	10596927	1.72268e+06	16.2564	11217399	10730182	7.49796e+06	5.87489e+06	8830108	2.57017e+06	29.1069
PDR15	Q04182	0.236178	0.129212	0.888697	0.200419	576315	628581	597117	542445	586115	36182.5	6.17328	467531	485910	491697	460780	476479	14686.6	3.08231
SMD3	P43321	0.238424	0.0773628	1.11147	0.132735	277826	280409	234510	237754	257625	24875.2	9.6556	261856	259347	175263	161081	214387	53686.9	25.0421
PRX1	P34227	0.24243	0.038071	1.41941	0.0748962	10033449	10072845	9326254	7192945	9.15637e+06	1.35316e+06	14.7783	8399098	7.18963e+06	7.78687e+06	6435214	7.4527e+06	839012	11.2578
RPL30	P14120	0.244379	0.204522	0.689261	0.291095	375465	422714	404864	413918	404240	20520.9	5.07641	327544	362384	332567	302355	331212	24628.7	7.43593
COQ5	P49017	0.244407	0.0535825	1.27098	0.0993028	296413	283698	261991	211536	263410	37388.6	14.1941	231972	206940	208896	208566	214093	11949.6	5.5815
DCS1	Q06151	0.245353	0.0141212	1.85013	0.0332146	1.1194e+06	1115895	904302	717595	964298	192786	19.9924	1.0347e+06	949666	692512	535988	803218	230001	28.6349
PHB1	P40961	0.249817	0.185739	0.731097	0.269986	1.67808e+06	1.47549e+06	1742682	1438710	1.58374e+06	149347	9.43004	1.37683e+06	1.09113e+06	1.45406e+06	1.29463e+06	1.30416e+06	156232	11.9795
RPL17B	P46990	0.249964	0.395915	0.402398	0.491379	1.0401e+06	1.13311e+06	1.16164e+06	1.53318e+06	1.21701e+06	217073	17.8366	973279	942060	949491	1.09882e+06	990912	73158.8	7.38298
VMA1	P17255	0.250898	0.0594084	1.22615	0.107839	4416594	4602724	4.46993e+06	3.28835e+06	4.1944e+06	609082	14.5213	3.67814e+06	3.41315e+06	3.65748e+06	2973447	3.43055e+06	327640	9.55064
PEP1	P32319	0.25131	0.0192271	1.71609	0.0429396	541226	501615	407078	341545	447866	90503.7	20.2078	489457	419654	323790	259625	373131	101677	27.2495
MRX9	Q07349	0.257015	0.00937809	2.02789	0.023298	903025	958035	885592	673881	855133	124716	14.5844	810729	775260	691277	552246	707378	114912	16.2448
MIA40	P36046	0.260228	0.0446115	1.35055	0.0853067	349522	436841	367677	265499	354885	70472.2	19.8578	308619	324368	300715	232162	291466	40740.1	13.9777
ADE3	P07245	0.260417	0.341581	0.466507	0.438597	1.21458e+06	1.44769e+06	1.6357e+06	1.5641e+06	1465518	184362	12.58	1.03121e+06	1143738	1.3562e+06	1.31941e+06	1.21264e+06	152396	12.5673
PRB1	P09232	0.263022	0.0163608	1.7862	0.0375821	295506	277388	213472	174549	240229	56172.8	23.383	233000	192875	194639	165003	196379	27933.9	14.2244
GRX5	Q02784	0.264414	0.0827166	1.08241	0.140003	625072	577008	522811	383268	527040	104555	19.8382	487748	372198	424234	445147	432332	48016.5	11.1064
YPT52	P36018	0.267327	0.0156583	1.80526	0.0360957	646975	655230	551732	499777	588428	75489.5	12.829	614365	523377	446567	389300	493402	97572.7	19.7755
MDL2	P33311	0.270394	0.209014	0.679825	0.295808	549559	503566	524207	437940	503818	47776.8	9.48295	410824	337190	466775	473883	422168	63283.1	14.99
GLO4	Q12320	0.270917	0.110228	0.95771	0.177379	659882	524479	544257	396758	531344	107779	20.2843	451160	393722	538584	377312	440195	72834.4	16.546
NQM1	P53228	0.272545	0.0563455	1.24914	0.103656	1.0011e+06	1.20684e+06	922625	702661	958308	208350	21.7415	795230	1.02226e+06	873451	535201	806536	203934	25.2851
MCY1	P53206	0.27521	0.0142497	1.84619	0.0334621	362125	386914	328485	262818	335085	53800.6	16.0558	326841	314985	255309	224942	280519	48504.4	17.2909
CDC42	P19073	0.275473	0.0432604	1.36391	0.0832526	937161	777458	779834	529889	756085	168299	22.2593	747102	593488	671821	494389	626700	108231	17.27
YJU3	P28321	0.278246	0.0365927	1.43661	0.0723668	820439	780628	675262	645442	730443	83442.6	11.4236	643392	605233	597233	591634	609373	23355.8	3.83275
EMC1	P25574	0.279823	0.0513493	1.28947	0.0963521	337632	411376	354692	342214	361478	34037.1	9.41609	333499	305491	293254	279364	302902	23021.9	7.60044
PSD1	P39006	0.280403	0.00740384	2.13054	0.0192193	572487	565976	484500	382308	501318	88866.6	17.7266	461078	440516	437330	335041	418491	56620.4	13.5297
MRPL17	P36528	0.291002	0.113823	0.94377	0.18154	306546	352107	262791	276444	299472	39565.7	13.2118	258748	237296	242341	269109	251873	14693.5	5.8337
AIM23	P47015	0.291729	0.083135	1.08022	0.140395	108513	129061	129753	71554.4	109720	27285.4	24.8681	99519.2	97305.6	100220	68555.6	91400.1	15280.3	16.718
TCD1	P38756	0.294245	0.0117132	1.93133	0.0284409	510991	519982	495308	383540	477455	63435	13.2861	445996	404445	424660	339543	403661	45989.1	11.393
MIX17	Q03667	0.295538	0.0730806	1.1362	0.127425	749356	649692	658100	621194	669585	55476.2	8.28515	606047	535119	574141	552759	567017	30522.5	5.38301
TOM5	P80967	0.295713	0.0322717	1.49118	0.0648454	628002	767322	657945	554416	651921	88379.7	13.5568	556147	589243	557571	497722	550171	38157.6	6.93559
CAP2	P13517	0.296704	0.00685113	2.16424	0.0180337	405424	431877	357069	322173	379136	49004.8	12.9254	416010	329343	305132	249962	325111	69106.4	21.2562
MIX14	Q04341	0.297421	0.0287213	1.5418	0.0592968	1.2205e+06	1.33585e+06	1.12933e+06	929355	1.15376e+06	171819	14.8921	980564	980595	1.01852e+06	908298	971995	46077.6	4.74052
DAP2	P18962	0.299053	0.0526735	1.27841	0.0982237	550903	585892	537305	446375	530119	59462	11.2167	490987	408580	531108	379412	452522	70548.4	15.59
FMP52	P40008	0.303218	0.0246936	1.60741	0.0525702	835501	839048	796866	687573	789747	70744.1	8.95782	716264	647933	689778	633827	671950	37911.2	5.64196
MGM101	P32787	0.304918	0.0392721	1.40592	0.0765577	1.95281e+06	1.90131e+06	2.15261e+06	1.67063e+06	1.91934e+06	198088	10.3206	2.03175e+06	1.58409e+06	1633065	1.34832e+06	1.64931e+06	283654	17.1984
ILV3	P39522	0.305181	0.0134543	1.87114	0.0319966	1.2656e+06	1.39998e+06	1.26948e+06	1.02872e+06	1.24094e+06	154653	12.4625	1.10911e+06	1.1075e+06	1.08704e+06	920410	1.05602e+06	90960.1	8.61352
TOM7	P53507	0.30768	0.0499664	1.30132	0.0942276	345602	349911	348059	225603	317294	61152.6	19.2732	277449	261523	322633	216943	269637	43635.3	16.183
MCX1	P38323	0.309369	0.00199176	2.70076	0.0064657	696210	708250	646324	482982	633442	103827	16.391	621046	602037	507940	435511	541634	86317.6	15.9365
SLC1	P33333	0.309753	0.0257011	1.59005	0.0542539	843291	885284	603501	476854	702233	194892	27.7532	697200	693288	594719	402028	596808	138239	23.1631
VTC1	P40046	0.310833	0.0181687	1.74068	0.0408796	473213	517640	472153	352957	453991	70612.5	15.5537	375727	432172	419866	323046	387702	49449.7	12.7545
ATP10	P18496	0.310982	0.0150472	1.82254	0.0349011	433336	424702	399977	378144	409040	24981.7	6.1074	404365	352713	334295	315115	351622	38366.9	10.9114
SRP54	P20424	0.312164	0.0224084	1.64959	0.0483428	335388	261808	245016	210556	263192	52646.8	20.0032	316130	242214	198590	161320	229563	66509	28.972
GTT1	P40582	0.312756	0.0204981	1.68829	0.0449106	532120	636373	551797	411003	532823	92957.3	17.4462	467800	490110	473276	383890	453769	47543.3	10.4774
NNR1	P40165	0.31314	0.1139	0.943475	0.18154	154530	168676	167599	135979	156696	15234.5	9.72234	110959	146293	158738	125180	135292	21331.2	15.7668
ADH6	Q04894	0.31352	0.00709411	2.1491	0.0185757	1.47654e+06	1419405	1.01389e+06	867884	1.19443e+06	299683	25.09	1.2714e+06	1.26582e+06	863297	721504	1030505	280976	27.2659
ERG11	P10614	0.314065	0.0076368	2.11709	0.0196543	604841	564536	482360	417009	517186	84011.4	16.2439	476675	463696	492432	343520	444081	68062.7	15.3266
PEP5	P12868	0.316401	0.0138731	1.85783	0.0327851	94462.6	109926	84311.5	74489	90797.3	15136.9	16.6711	86261.7	91723.2	76896.8	58729.2	78402.7	14474.3	18.4614
TRX3	P25372	0.31734	0.012326	1.90918	0.0296892	3142463	3.22737e+06	2.67766e+06	2.27522e+06	2830678	442161	15.6203	2651589	2361553	2.43593e+06	2.22524e+06	2.41858e+06	178164	7.36645
ILV5	P06168	0.321488	0.0171953	1.76459	0.0392177	33599596	35106260	32005828	27137714	3.19623e+07	3.45658e+06	10.8145	28563690	27396046	28123186	25870074	27488249	1.18134e+06	4.29763
YNR034W-A	Q3E841	0.322372	0.0279791	1.55317	0.0583255	775181	899092	737551	511777	730900	161564	22.1048	845651	620185	602513	463777	633031	158062	24.969
MRS1	P07266	0.324083	0.0845461	1.07291	0.142299	82222.9	103047	90224.9	66375.1	85467.5	15348.4	17.9582	71687.6	72094.2	85851.9	64008.1	73410.4	9090.2	12.3827
RTN1	Q04947	0.325742	0.00273871	2.56245	0.00838346	3.73787e+06	3803190	3527136	2.6516e+06	3.42995e+06	532100	15.5133	3410512	3022669	3.0632e+06	2.36747e+06	2.96596e+06	435313	14.677
LAP3	Q01532	0.32594	0.00114318	2.94189	0.00407157	1203623	1.12178e+06	877711	704401	976879	228391	23.3797	1.05513e+06	895670	772570	643257	841656	175710	20.8767
URA7	P28274	0.327662	0.00406551	2.39088	0.0117105	353683	340171	273349	227764	298742	58928.3	19.7255	326199	306384	221522	191262	261342	65146.1	24.9276
CYC1	P00044	0.327896	0.0889481	1.05086	0.148378	1.45584e+06	1.44409e+06	1.73763e+06	1.4742e+06	1.52794e+06	140341	9.18497	1.29159e+06	1.39254e+06	1.38824e+06	1.22007e+06	1.32311e+06	83010.2	6.27388
GCV2	P49095	0.328061	0.00215973	2.6656	0.0069509	846531	945197	809463	626962	807038	133018	16.4822	823299	716941	677923	574303	698116	102896	14.739
YIL108W	P40483	0.33176	0.000802134	3.09575	0.00299902	657254	658805	578812	447742	585653	99237.1	16.9447	592036	602588	476316	377577	512129	106387	20.7735
RHO3	Q00245	0.337509	0.0137931	1.86034	0.0326472	1569084	1.6215e+06	1.40649e+06	1.16705e+06	1.44103e+06	204312	14.1781	1.33608e+06	1.22492e+06	1.30283e+06	1.13788e+06	1.25043e+06	88317.9	7.06302
SFA1	P32771	0.338242	0.0673388	1.17173	0.118652	254637	278014	235519	205372	243386	30727.7	12.6251	207798	183383	221502	236155	212209	22436.3	10.5727
RPL16A	P26784	0.342855	0.0230908	1.63656	0.0495792	237680	203628	161563	167903	192693	35246.8	18.2916	209399	174263	142772	148586	168755	30354.2	17.9872
RPA135	P22138	0.345657	0.00472307	2.32578	0.0131948	198985	181586	158683	130523	167444	29635.4	17.6987	196868	165761	131509	103621	149440	40565.5	27.145
PIL1	P53252	0.346134	0.149068	0.826616	0.225856	735395	723437	824873	764362	762017	45290.1	5.94346	610124	585940	760106	734485	672664	87369.5	12.9886
GRX4	P32642	0.346418	0.00412992	2.38406	0.0118234	592914	563038	436548	342057	483639	116202	24.0265	555717	464953	385154	298281	426026	110037	25.8287
LSC2	P53312	0.346738	0.0387829	1.41136	0.0757021	2.82414e+06	3113828	3.154e+06	2.4913e+06	2.89582e+06	307114	10.6054	2.53979e+06	2423883	2.73341e+06	2.44738e+06	2.53612e+06	140726	5.54887
RPL9B	P51401	0.352171	0.00204607	2.68908	0.00661344	1.00006e+06	892606	723812	657791	818568	156258	19.0892	827538	841782	632137	583971	721357	132428	18.3582
MIC12	P38341	0.353143	0.110644	0.95607	0.17748	563713	639346	593711	478318	568772	67848.1	11.9289	446023	441940	553243	569390	502649	68083.9	13.545
FMC1	P40491	0.358431	0.00425671	2.37093	0.0121401	429687	388429	320292	269291	351925	71200.3	20.2317	359822	294791	294006	284185	308201	34751.1	11.2755
MSP1	P28737	0.358547	0.0190873	1.71926	0.0427544	498088	549494	441522	297868	446743	108605	24.3104	443133	491815	398333	255346	397157	101957	25.6718
DNF1	P32660	0.360539	0.0303174	1.51831	0.0616605	162561	128181	144134	126739	140404	16742.8	11.9248	147883	116405	128922	106209	124855	17943.3	14.3713
SSB1	P11484	0.363312	0.00441805	2.35477	0.0125764	7.86677e+06	6.87849e+06	4.75835e+06	4.71947e+06	6.05577e+06	1.57327e+06	25.9798	6.40313e+06	5.48362e+06	4.9543e+06	4.35915e+06	5.30005e+06	867050	16.3593
RPL16B	P26785	0.363881	0.00295003	2.53017	0.00894074	1.95901e+06	1.95761e+06	1.38988e+06	1106424	1603231	426028	26.5731	1.92695e+06	1.57953e+06	1.23559e+06	980121	1.43055e+06	412111	28.8079
LCB2	P40970	0.365748	0.00136647	2.8644	0.00469979	326781	328956	241100	225259	280524	55057	19.6265	309379	260104	220493	206719	249174	46076.3	18.4916
RMD9	P53140	0.382562	0.0624156	1.20471	0.111812	965124	1005794	1195965	818981	996466	155317	15.5868	890353	782233	1.08808e+06	825868	896633	135137	15.0716
YGL242C	P53066	0.382672	0.0326273	1.48642	0.0652981	336201	312180	249457	303065	300226	36618	12.1968	308753	262305	279046	231185	270322	32398.5	11.9852
YRA1	Q12159	0.387318	0.00344414	2.46292	0.01017	2179287	1969463	1.88904e+06	1.21366e+06	1.81286e+06	417788	23.0458	1.87997e+06	1.68522e+06	1.71678e+06	1.20667e+06	1.62216e+06	289843	17.8677
GEM1	P39722	0.390084	0.0156205	1.8063	0.036064	317849	285834	249664	222927	269068	41497.8	15.4228	256567	223560	242851	243983	241740	13621.2	5.63465
RDL1	Q12305	0.391772	0.00860133	2.06543	0.0216909	514073	575098	457170	351533	474468	95056.6	20.0343	453635	477136	422028	351232	426008	54725.4	12.8461
MRPL7	P36519	0.393409	0.0117929	1.92838	0.0285882	765989	767474	764295	679204	744241	43377.1	5.82837	804730	601729	664401	643446	678577	88044.2	12.9748
GLO1	P50107	0.397594	0.000322858	3.49099	0.00143208	352043	378195	281437	239483	312790	63706.6	20.3672	323964	334141	266768	213252	284531	56012.8	19.686
PUP1	P25043	0.399611	0.00769457	2.11382	0.0197691	355356	332189	259436	278703	306421	44849.9	14.6367	316161	292319	243286	261970	278434	32262.3	11.5871
RPL31B	P0C2H9	0.399616	0.00103182	2.98639	0.00373694	2.65414e+06	2.63958e+06	2.05549e+06	2.08289e+06	2.35803e+06	333759	14.1541	2.52832e+06	2.4136e+06	1929303	1.75818e+06	2.15735e+06	371765	17.2325
COQ8	P27697	0.405613	0.00493857	2.3064	0.0136697	459529	537366	452134	325477	443626	87695.7	19.7679	411201	454482	416390	327672	402436	53447.4	13.281
TCD2	P36101	0.406448	0.00920008	2.03621	0.0229696	740114	867724	606449	591834	701530	129335	18.4361	743113	602026	598666	605293	637274	70610.7	11.0801
YCK1	P23291	0.409275	0.0144912	1.8389	0.0337155	504158	476000	449718	390119	454999	48631	10.6882	457725	377250	431853	400213	416760	35311.6	8.47289
RPS27A;RPS27B	P35997;P38711	0.416465	0.00747761	2.12624	0.0193107	3246716	3.07683e+06	2.45618e+06	2626642	2.85159e+06	371396	13.0242	2758949	2.70057e+06	2.47411e+06	2.52813e+06	2.61544e+06	135940	5.19758
CYM1	P32898	0.419659	0.017966	1.74555	0.0404842	379552	456028	447881	339319	405695	55983.4	13.7994	351360	391572	417884	333785	373650	38140	10.2074
TIM12	P32830	0.420581	0.0437399	1.35912	0.0839605	1.26697e+06	1.23174e+06	1.22065e+06	1.00027e+06	1.17991e+06	121379	10.2872	1051867	1.27129e+06	1.14753e+06	908209	1.09473e+06	153396	14.0122
PAM18	Q07914	0.422409	0.000774919	3.11074	0.00291176	496117	493137	434946	289095	428324	96996.7	22.6457	482930	409139	400273	285944	394572	81346.7	20.6165
FAA1	P30624	0.426978	0.0309615	1.50918	0.0628005	1.29347e+06	1.07307e+06	1.20343e+06	1.02388e+06	1.14846e+06	122816	10.694	1.17823e+06	849053	1165119	1092403	1.0712e+06	152835	14.2676
CCP1	P00431	0.427127	0.00159132	2.79824	0.00535068	1.60099e+06	1.5632e+06	1.48354e+06	1.17017e+06	1.45448e+06	195757	13.4589	1.48612e+06	1283551	1.41894e+06	1.19554e+06	1.34604e+06	131013	9.73318
XRN1	P22147	0.429025	0.000782849	3.10632	0.00293422	450335	361155	310180	265053	346681	79475.6	22.9247	350228	402382	280961	252855	321606	67633.2	21.0298
PHO88	P38264	0.4331	9.51241e-05	4.02171	0.000523705	731958	707859	551731	459700	612812	129620	21.1517	700250	643244	530346	416566	572602	125721	21.9561
ERP1	Q05359	0.435197	0.0056811	2.24557	0.0154687	491746	569128	331527	313781	426546	124265	29.1328	500859	472836	318625	293870	396547	105381	26.5746
RVB1	Q03940	0.440512	0.015285	1.81573	0.0353436	637684	539081	426701	331719	483796	133073	27.506	521600	507167	522818	271943	455882	122832	26.9437
SEC4	P07560	0.442735	0.000439416	3.35712	0.0018604	715311	704114	546552	471578	609389	119906	19.6765	636597	597883	529296	501168	566236	62050	10.9583
SFT2	P38166	0.448741	0.00187591	2.72679	0.00614269	263816	283648	203471	170018	230238	52672	22.8772	228042	276966	196091	165292	216598	47707.8	22.026
SSE2	P32590	0.449477	0.00147745	2.83049	0.005024	853903	701787	645792	578177	694915	117424	16.8976	888380	714398	570580	489632	665747	175124	26.3049
TIM50	Q02776	0.45136	0.00664327	2.17762	0.0176099	1.0912e+06	1.19891e+06	1.15753e+06	771766	1.05485e+06	193866	18.3786	1.02325e+06	998040	1.12718e+06	808733	989302	132722	13.4157
YHI9	P38765	0.4685	0.00154909	2.80992	0.00525015	261806	211366	199989	163581	209185	40570.9	19.3947	252579	207610	193177	149284	200663	42580.5	21.2199
MAS1	P10507	0.472701	0.0434041	1.36247	0.0834225	758990	701024	416363	585441	615455	151066	24.5454	793747	621949	396024	560646	593091	164300	27.7023
MEH1	Q02205	0.473746	0.00315388	2.50115	0.00946164	179378	193927	157593	163508	173601	16377.3	9.43386	182808	170378	164877	147943	166502	14468.1	8.6895
YGR130C	P53278	0.475052	0.00336213	2.47339	0.00997141	174385	147358	120040	123540	141331	25157.7	17.8006	168579	131101	119394	122851	135481	22605	16.685
HEM14	P40012	0.475227	0.00347064	2.45959	0.0102282	514661	518087	511974	403848	487142	55586.2	11.4107	491810	444674	514688	416840	467003	44362.7	9.49943
POS5	Q06892	0.476838	0.000853087	3.06901	0.00315395	623761	621136	582874	515243	585754	50585	8.63588	632577	547142	555072	517765	563139	48994.5	8.70026
CPR3	P25719	0.483299	0.000151414	3.81983	0.000763678	3.08641e+06	3.02744e+06	2875629	2.38653e+06	2.844e+06	317642	11.1688	3.09617e+06	2.81745e+06	2.82116e+06	2.2678e+06	2.75064e+06	347350	12.628
PMT1	P33775	0.483727	0.000256025	3.59172	0.00118607	376686	320094	275948	214265	296748	68729.5	23.1609	352685	286006	261197	235778	283916	50222.7	17.6893
CBP6	P07253	0.484903	0.00515313	2.28793	0.0141853	296046	343604	298008	274098	302939	29196.3	9.63769	294864	298336	286169	288546	291979	5605.6	1.91987
YBT1	P32386	0.485048	0.000447538	3.34917	0.00188947	508950	561024	422385	395846	472051	76488.9	16.2035	475584	502822	426014	409840	453565	43135.7	9.51036
RPL27A;RPL27B	P0C2H6;P0C2H7	0.485665	0.000535517	3.27123	0.00217536	766904	801405	532902	504263	651369	154417	23.7066	762320	804808	516802	456327	635064	174107	27.4157
NUC1	P08466	0.485733	0.000662667	3.1787	0.00256698	555066	459902	433766	379191	456981	73528.7	16.0901	540464	441736	413640	372551	442098	71467.2	16.1655
ERG1	P32476	0.496417	0.000723526	3.14055	0.00273919	370891	403260	319579	239126	333214	71564.6	21.477	328710	377969	326543	254277	321875	50939.8	15.826
EFR3	Q03653	0.498486	0.00223394	2.65093	0.00710729	153212	141165	156514	124828	143930	14341.6	9.96434	147458	149311	154815	112534	141029	19252.4	13.6514
SEC62	P21825	0.499033	0.00223835	2.65007	0.00710729	58377.3	63126.9	42239.7	41737.1	51370.3	11007.3	21.4274	58062.7	55836.5	44668.7	40786.1	49838.5	8412	16.8785
NHP6B	P11633	0.499724	0.00297598	2.52637	0.00899981	736671	778798	595510	490048	650257	132482	20.3738	762537	807201	501324	494227	641322	166779	26.0054
RPL7B	Q12213	0.503713	3.90482e-05	4.4084	0.000255583	339248	302136	267193	229655	284558	46960.4	16.5029	352831	303062	245869	220336	280524	59328.9	21.1493
YPR148C	Q06523	0.506607	0.00224142	2.64948	0.00710729	559545	562075	384070	331029	459180	119338	25.9893	447851	502111	501886	328940	445197	81599.6	18.3289
CCT5	P40413	0.507845	0.000697481	3.15647	0.00266746	243642	210556	147322	138217	184934	50662.9	27.3951	236261	194958	151906	139085	180552	44163.1	24.46
MDM38	Q08179	0.51461	0.000703508	3.15273	0.00267689	932639	1.06274e+06	953181	761371	927483	124599	13.4341	937916	941742	945648	817473	910695	62228	6.83303
ARO3	P14843	0.519091	0.000451488	3.34535	0.00189549	973103	942608	789856	806706	878068	93221.9	10.6167	913370	954229	833810	772980	868597	81014.8	9.32709
SLM1	P40485	0.520117	0.000666619	3.17612	0.00257565	317664	258874	223827	180874	245310	57828.9	23.5738	279057	256356	229205	195705	240081	35923.4	14.9631
RHO1	P06780	0.529387	0.00145057	2.83846	0.00494378	1581755	1.5784e+06	1.67779e+06	1.25172e+06	1.52242e+06	186255	12.2341	1.59384e+06	1.51221e+06	1.74916e+06	1.22997e+06	1.5213e+06	217667	14.308
ERG20	P08524	0.532276	3.18176e-05	4.49733	0.000216389	1.23286e+06	1.20152e+06	1.02405e+06	783275	1.06043e+06	206380	19.462	1.20838e+06	1.1146e+06	1.12372e+06	782637	1.05733e+06	187936	17.7745
MDM10	P18409	0.534515	0.000261721	3.58216	0.00120208	335593	373450	313574	280853	325867	38885	11.9328	367788	365225	310019	265872	327226	48818.1	14.9188
YPT7	P32939	0.538949	0.000597315	3.2238	0.00237504	2.28107e+06	2.45573e+06	1.74322e+06	1.9775e+06	2.11438e+06	316649	14.976	2407677	2.18585e+06	1.89531e+06	1965984	2.11371e+06	231761	10.9647
URA10	P30402	0.540604	0.00354428	2.45047	0.0103639	86235.2	79028.1	80079.6	74402.2	79936.3	4869.91	6.09224	96167.5	77687.8	84895.6	65311.9	81015.7	12939.8	15.9719
RPL14B	P38754	0.541497	0.000372096	3.42935	0.0016117	273693	338342	224208	195098	257835	62715.3	24.3238	315531	297309	228146	193563	258637	57436.1	22.2072
SEC18	P18759	0.543811	6.33416e-05	4.19831	0.000383881	411005	464517	348303	329623	388362	61555.6	15.8501	447006	429474	370676	317049	391051	59157.3	15.1278
NUP145	P49687	0.547705	0.01095	1.96059	0.0267607	74534.5	59214.5	53802.3	40693	57061.1	14005.9	24.5454	78585.1	57284.3	59376.2	37614.5	58215	16748.5	28.7701
HAS1	Q03532	0.548596	0.00010439	3.98134	0.000566422	573667	579416	425069	321357	474877	124816	26.2838	558845	561395	463862	325430	477383	111005	23.2529
DIC1	Q06143	0.550665	0.00142983	2.84472	0.00488415	217604	253377	230015	189443	222610	26624.5	11.9602	222849	231922	232007	210191	224242	10305.8	4.59585
RPS2	P25443	0.555464	0.000846106	3.07258	0.00313999	1545097	1.38405e+06	1.27652e+06	1.19993e+06	1.3514e+06	149594	11.0696	1698202	1.41838e+06	1.16879e+06	1.23694e+06	1.38058e+06	236502	17.1306
STE4	P18851	0.562209	0.00137762	2.86087	0.00472731	164807	193066	175836	135149	167215	24335.3	14.5533	163686	187068	178501	149848	169776	16425.1	9.67458
YMR099C	Q03161	0.563013	5.41102e-05	4.26672	0.000338865	419878	451182	338927	288059	374511	74557.8	19.908	421981	489342	337791	287858	384243	89289.2	23.2377
SPG1	P50088	0.565695	0.00445345	2.3513	0.0126532	349140	405214	336425	290002	345195	47402.6	13.7321	312443	383022	355850	354495	351453	29137.6	8.29061
YDL086W	Q07505	0.566849	2.05802e-05	4.68655	0.00014943	614578	618672	545172	444768	555798	81340	14.6348	705488	614993	555825	419464	573943	119974	20.9035
RPS23A;RPS23B	P0CX29;P0CX30	0.568688	5.65276e-05	4.24774	0.000346779	1.66126e+06	1.44031e+06	1.25904e+06	1.15132e+06	1.37798e+06	223348	16.2083	1.8682e+06	1.54469e+06	1.21557e+06	1.0904e+06	1.42972e+06	349513	24.4463
JAC1	P53193	0.568745	9.10383e-05	4.04078	0.00050491	315084	334164	258966	213782	280499	54744.5	19.5168	299356	295377	312368	232777	284970	35543.3	12.4727
PTH2	P34222	0.571565	0.000450293	3.3465	0.00189549	958915	857106	872416	733803	855560	92724.3	10.8379	996858	793711	926671	797744	878746	100066	11.3873
NCE101	Q02820	0.574015	0.00690792	2.16065	0.0181443	369325	414305	447530	238284	367361	91825	24.9959	385088	368255	450855	285638	372459	67972.9	18.2498
GTF1	P53260	0.575145	0.0029505	2.5301	0.00894074	475338	449402	532914	383871	460381	61803.6	13.4244	652472	444345	426703	396598	480029	116639	24.2984
RSR1	P13856	0.57777	0.00350502	2.45531	0.0102691	714520	569622	348457	505492	534523	151761	28.3919	706750	610641	491937	381893	547805	141256	25.7858
AIM36	Q03798	0.578083	0.000486543	3.31288	0.00202519	363858	334868	288789	288965	319120	36872.8	11.5545	384528	321253	305764	304708	329063	37742.1	11.4696
CBP4	P37267	0.581432	0.000342499	3.46534	0.00150081	823784	795763	747379	624759	747921	87964.3	11.7612	834418	706771	860055	689460	772676	87016.4	11.2617
MPM1	P40364	0.585825	0.020603	1.68607	0.0450092	1.37183e+06	1.47447e+06	1.76626e+06	1.50108e+06	1.52841e+06	168072	10.9965	1.48554e+06	1.38128e+06	1855483	1628958	1.58781e+06	205310	12.9304
YPR127W	Q06494	0.597607	0.00237502	2.62433	0.00748355	128227	109745	115065	109315	115588	8822.26	7.6325	117186	128670	115369	121582	120702	5918.07	4.90305
PMU1	P36069	0.601298	0.00647137	2.189	0.0172455	167311	193107	169491	170848	175189	12033.6	6.86894	213307	205159	172054	149998	185129	29441.2	15.903
PBN1	P25580	0.601726	0.000364939	3.43778	0.00158527	76926.8	79765.5	56772.9	49864.1	65832.3	14768	22.4327	91606.7	69939.5	60999.1	53719.5	69066.2	16426	23.7829
MAP2	P38174	0.61244	0.000274791	3.561	0.00124777	637118	668638	449671	406409	540459	131637	24.3565	667777	684530	618886	342626	578455	159666	27.6022
FOL1	P53848	0.613288	0.00128784	2.89014	0.00447027	120492	132669	109488	105550	117050	12182.1	10.4076	145845	131765	99655.2	120383	124412	19515.7	15.6863
ARC1	P46672	0.616036	0.000207977	3.68198	0.000995509	509485	525475	448612	452885	484114	39115.4	8.0798	671376	576294	401490	440323	522371	124438	23.8217
PEP4	P07267	0.618951	1.96139e-05	4.70744	0.000143106	951932	980407	794756	662554	847412	147826	17.4444	998010	903532	927067	745251	893465	106657	11.9375
VMA13	P41807	0.624136	2.32477e-05	4.63362	0.000165599	620989	724166	531510	396868	568383	138819	24.4235	700193	758242	555216	413867	606880	154425	25.4457
BCS1	P32839	0.62732	0.000275759	3.55947	0.00124839	226129	245815	216016	184390	218088	25646.6	11.7598	240280	229756	238632	218061	231682	10189.6	4.39808
RNA1	P11745	0.627846	0.00063863	3.19475	0.00250617	157581	145416	97289.8	85316.8	121401	35445.6	29.1971	169516	155723	106381	88009.4	129907	38919.7	29.9596
CDC37	P06101	0.63081	0.000134843	3.87017	0.000691705	320354	291439	221920	183241	254239	62823	24.7103	325892	358200	239324	178040	275364	82028.2	29.789
AAT2	P23542	0.633474	3.8231e-05	4.41758	0.000254253	2263296	2.25716e+06	2.04179e+06	1.5163e+06	2.01964e+06	351010	17.3799	2.30998e+06	2134191	2.34859e+06	1.80287e+06	2.14891e+06	248847	11.5802
ACO1	P19414	0.633831	0.00336361	2.47319	0.00997141	11231422	13127899	13754116	12301172	1.26037e+07	1.09132e+06	8.65873	13295580	12336072	14889354	13495559	1.35041e+07	1.05305e+06	7.79801
YSA1	Q01976	0.634734	0.00893372	2.04897	0.022379	822772	818878	658634	833551	783459	83447.8	10.6512	975698	891673	706927	796542	842710	116407	13.8134
MCT1	Q12283	0.64845	0.00049711	3.30355	0.00205263	479710	449151	496530	397549	455735	43466.3	9.53762	526420	497501	547702	407926	494887	61516.6	12.4304
HEM2	P05373	0.661586	5.57922e-05	4.25343	0.000344106	277272	243580	192981	163348	219295	50903.7	23.2124	308925	298646	209238	157358	243542	72837.4	29.9076
VPS74	Q06385	0.662937	3.55298e-05	4.44941	0.000238399	145531	151660	110761	94354.3	125577	27524.9	21.9188	160328	154465	120339	110847	136494	24561.3	17.9943
AIM41	Q12032	0.666341	0.00566823	2.24655	0.0154616	357125	369367	362877	333215	355646	15767.8	4.43358	342688	405156	396576	418797	390804	33357.1	8.53551
COA6	Q3E846	0.66741	0.000460568	3.33671	0.00192287	616698	530142	535496	377291	514907	99925.9	19.4066	575814	524408	602200	526720	557286	38191.8	6.85318
PPH21;PPH22	P23594;P23595	0.668001	0.0211744	1.67419	0.0461234	65890.8	72604.1	46045.8	56254.8	60198.8	11578	19.233	68665	66796.2	46711.2	84006.7	66544.8	15306.3	23.0015
RPS10B	P46784	0.678108	2.84167e-05	4.54643	0.000196822	780570	788425	693226	594163	714096	90853.6	12.7229	1104664	875199	660851	592610	808331	231351	28.6209
MAM33	P40513	0.681988	7.85464e-05	4.10487	0.000452502	662560	774869	613150	477337	631979	123317	19.5129	745360	755433	707417	569557	694442	85784.7	12.353
ETR1	P38071	0.683259	0.0286295	1.54319	0.0591886	1229515	1.21163e+06	1515469	1.66846e+06	1.40627e+06	223454	15.8899	1.42631e+06	1.29765e+06	1660464	1.85706e+06	1.56037e+06	248352	15.9162
CCC1	P47818	0.687972	2.23859e-05	4.65003	0.000160219	229481	210312	145216	122715	176931	51058.7	28.858	222163	209599	176587	160560	192227	28550.8	14.8526
SUP45	P12385	0.690391	0.00245813	2.60939	0.00769703	629171	518365	600777	477721	556509	70479.4	12.6646	832125	685299	547102	463664	632047	161694	25.5827
DED81	P38707	0.693318	0.00883384	2.05385	0.0221657	1.05858e+06	862278	878571	802683	900529	110303	12.2487	1.04105e+06	759877	1.23557e+06	1.02608e+06	1.01565e+06	195398	19.2388
COA1	P40452	0.696525	1.0405e-05	4.98276	8.31848e-05	269991	299677	192836	181171	235919	57963.9	24.5694	276073	311770	244716	210956	260879	43105.6	16.5232
AAT1	Q01802	0.700718	6.91147e-05	4.16043	0.00041222	415436	458960	462519	353103	422504	50979.3	12.066	496098	500388	492311	405208	473501	45648.4	9.6406
DIA4	P38705	0.702683	0.00164222	2.78457	0.00549724	205232	209524	207593	204047	206599	2444.3	1.18311	231811	223755	243963	230164	232423	8441.74	3.63206
GLC8	P41818	0.705563	0.00236539	2.6261	0.00746888	101441	96928.9	105458	92316.1	99036	5675.16	5.7304	124651	137711	121124	74206.8	114423	27744	24.2468
CDC28	P00546	0.707904	1.09829e-06	5.95928	1.21377e-05	494585	487329	390881	344128	429231	73846.3	17.2043	619550	563479	420782	358056	490467	121630	24.7989
HXT5	P38695	0.710694	0.0618889	1.20839	0.111001	890471	775573	1.0442e+06	1.2281e+06	984586	196126	19.9196	1.0016e+06	796133	1.17589e+06	1.54422e+06	1.12946e+06	317092	28.0746
HHO1	P53551	0.710895	0.00125399	2.90171	0.00438031	180650	179211	169078	142846	167946	17508	10.4248	204283	213498	180013	162915	190177	23017.3	12.1031
UIP4	Q08926	0.713869	7.80904e-06	5.1074	6.48453e-05	301591	336682	264602	205703	277144	55986.9	20.2013	418224	339645	253592	253057	316130	79299.8	25.0846
TOM70	P07213	0.717719	0.00010509	3.97844	0.000568166	898933	820414	854183	713187	821679	79155.8	9.63342	1.03565e+06	860897	977000	859823	933342	87609.4	9.38663
SSC1	P0CS90	0.720525	0.00485779	2.31356	0.0134959	15084483	16351645	17055342	16079264	1.61427e+07	816582	5.05853	16898062	16807928	19524646	20493506	1.8431e+07	1.86496e+06	10.1186
SUI3	P09064	0.722014	0.000288685	3.53958	0.00129908	126320	107515	99559.5	98565.5	107990	12859.5	11.9081	149790	121112	108694	114024	123405	18310.6	14.8378
STE18	P18852	0.725278	0.000895001	3.04818	0.00328896	42409.4	51949.2	41950.1	35098.5	42851.8	6925.45	16.1614	46433.4	51364.5	50238.6	46087.9	48531.1	2665.42	5.4922
LAT1	P12695	0.725886	0.000181681	3.74069	0.000892373	4.14636e+06	4.12772e+06	4298618	3.20097e+06	3.94342e+06	500850	12.7009	4.64507e+06	4130268	5.03532e+06	4.157e+06	4.49191e+06	432704	9.63295
BAT2	P47176	0.727444	2.55349e-05	4.59287	0.000178506	278458	322396	243340	213496	264422	46889.5	17.7328	328909	347936	293331	237948	302031	48345.8	16.0069
YOR289W	Q12012	0.735813	0.000149154	3.82636	0.000754811	352625	340167	252901	277727	305855	48166.6	15.7482	387582	394265	289824	333449	351280	49194.6	14.0044
TIM54	P47045	0.737117	8.71273e-05	4.05985	0.000488628	244740	243943	233251	140698	215658	50247.1	23.2994	279664	251598	279104	175512	246470	49085.7	19.9155
PMR1	P13586	0.739431	4.12776e-06	5.38429	3.80615e-05	227138	192261	172601	156106	187027	30553	16.3362	263304	231060	204821	167181	216591	40707.6	18.7947
MZM1	Q03429	0.74078	0.000267297	3.57301	0.00122112	345491	396758	285799	279448	326874	55277.5	16.911	321057	424140	403316	354248	375691	46744.4	12.4423
CCT8	P47079	0.743595	0.000622269	3.20602	0.00246124	945237	716885	804448	765366	807984	98262	12.1614	1.26638e+06	1010554	862592	676926	954112	248933	26.0906
MGR1	P25573	0.759755	5.58629e-05	4.25288	0.000344106	249592	234486	225386	172568	220508	33482.9	15.1844	258436	251507	267170	245536	255662	9308.47	3.64092
MIS1	P09440	0.772355	1.4223e-06	5.84701	1.51611e-05	501285	531444	455429	383746	467976	64264.7	13.7325	617515	568866	537391	478410	550546	58301.6	10.5898
TSL1	P38427	0.777674	6.84367e-07	6.16471	7.97367e-06	854523	876835	621602	617770	742682	142324	19.1635	959316	1.00498e+06	799498	734833	874658	128260	14.664
RPL37B	P51402	0.782854	0.000644354	3.19088	0.00252204	190050	207595	194785	200291	198180	7543.71	3.80649	270094	220643	221844	232506	236272	23170	9.80649
MRX3	P38172	0.797383	0.000334969	3.475	0.0014721	212171	218036	231061	188792	212515	17676.2	8.31762	252294	244898	258518	262674	254596	7745.67	3.04233
ALO1	P54783	0.803514	0.00022517	3.64749	0.0010676	3730488	3.87679e+06	4167719	3.11254e+06	3.72189e+06	445022	11.9569	4497833	4091896	5074706	4.2479e+06	4.47808e+06	431460	9.63493
LSP1	Q12230	0.805003	0.000113714	3.94419	0.000603928	7.1168e+06	7.11457e+06	6866326	5825155	6.73071e+06	615043	9.13786	8201480	7.36078e+06	8479064	8401470	8.1107e+06	513438	6.33038
MDV1	P47025	0.808698	0.000516862	3.28663	0.00212255	209896	268543	271599	161717	227939	52490.7	23.0284	263293	310431	310089	209562	273344	47940.1	17.5384
LEU4	P06208	0.809449	0.0191849	1.71704	0.0429091	836464	773717	1.00096e+06	980357	897874	110477	12.3043	949502	834890	1.289e+06	1.33616e+06	1.10239e+06	247927	22.49
VMA22	P38784	0.839003	2.39508e-05	4.62068	0.000169005	157763	164770	130532	112812	141469	24147.2	17.0689	197114	170190	162011	164345	173415	16169.5	9.32417
EMP46	Q12396	0.845073	3.07405e-05	4.51229	0.000210972	290333	273294	233194	182607	244857	47916.1	19.569	324696	305717	355921	226943	303319	54963.6	18.1207
CBP3	P21560	0.847053	1.02851e-06	5.98779	1.15362e-05	648839	606797	581252	426244	565783	97109.7	17.1638	784811	686651	714924	604129	697629	74749.7	10.7148
RPL42A;RPL42B	P0CX27;P0CX28	0.851831	0.00614629	2.21139	0.0165257	201824	174548	140704	208404	181370	30819.4	16.9926	229825	213835	192109	264555	225081	30519.7	13.5594
SFB2	P53953	0.853873	1.75507e-06	5.75571	1.78235e-05	2.91616e+06	3143837	2.10199e+06	2150466	2.57811e+06	530375	20.5722	3.46928e+06	3.73435e+06	2.96473e+06	2.62358e+06	3.19799e+06	498542	15.5893
EMC2	P47133	0.861064	7.15704e-07	6.14527	8.21148e-06	202178	227614	172463	147626	187470	34835.8	18.582	250697	272393	212066	200693	233962	33383.1	14.2686
SDS24	P38314	0.862524	2.95251e-07	6.52981	3.99786e-06	486544	476389	365506	327191	413908	79670.9	19.2485	647584	615954	455907	379643	524772	128065	24.4039
PHB2	P50085	0.86585	1.48801e-05	4.82739	0.000113527	924287	816373	912968	739619	848312	87152.7	10.2737	1.25093e+06	1.03964e+06	1.15019e+06	856238	1.07425e+06	169024	15.7342
LSC1	P53598	0.872147	0.000202826	3.69288	0.000973955	6481100	6.94415e+06	7561583	5.63216e+06	6.65475e+06	812802	12.2139	8.27111e+06	7.74157e+06	9436547	8114332	8.39089e+06	731630	8.71933
YPL199C	Q08954	0.874848	8.90999e-06	5.05012	7.23876e-05	260980	278942	212565	186479	234741	42674.4	18.1793	316018	310722	289980	261184	294476	24876.7	8.4478
BNA4	P38169	0.878985	4.34702e-06	5.36181	3.98388e-05	132156	128988	135053	81640.3	119459	25334.1	21.2073	177394	177681	142054	109433	151640	32734.9	21.5872
YNL208W	P40159	0.885057	5.81972e-07	6.2351	6.88744e-06	546774	491629	345011	347697	432778	102307	23.6397	653747	598687	480365	454722	546880	94906.5	17.3542
NCE102	Q12207	0.885091	7.24267e-06	5.1401	6.08141e-05	1.91992e+06	1.78632e+06	1.28772e+06	976838	1.4927e+06	438505	29.3766	2.45197e+06	2170572	1.5994e+06	1.34378e+06	1.89143e+06	509028	26.9123
WBP1	P33767	0.886457	7.6261e-08	7.1177	1.52827e-06	1.13464e+06	1.26807e+06	880875	737467	1.00526e+06	240135	23.8878	1.45428e+06	1446339	1.15875e+06	1.02067e+06	1.27001e+06	215711	16.9849
RPN6	Q12377	0.892888	6.6161e-06	5.1794	5.65e-05	291756	270532	255615	185043	250736	46238.4	18.4411	384353	357964	339790	216368	324619	74450	22.9346
ACP1	P32463	0.894429	7.05403e-07	6.15156	8.15555e-06	300009	260905	210491	177317	237180	54179.7	22.8433	334671	337246	291376	241720	301253	44922	14.9117
MIX23	P38162	0.901062	0.000180026	3.74466	0.000887145	868540	816287	750725	826630	815546	48763.1	5.97919	1.06078e+06	967634	1066396	1.11402e+06	1.05221e+06	61230.7	5.81927
MRP17	P28778	0.90362	2.17261e-07	6.66302	3.10994e-06	300000	321526	258578	214218	273580	47419.1	17.3328	399253	418742	358109	249101	356301	75804.1	21.2753
TUB1	P09733	0.9088	4.50006e-06	5.34678	4.07329e-05	287703	273923	189586	189561	235193	52976.6	22.5247	399316	374848	245628	218131	309481	90857.5	29.3581
IDH1	P28834	0.909084	0.00051972	3.28423	0.00212647	3.92133e+06	3.63232e+06	4347850	3544617	3.86153e+06	361964	9.3736	5.29059e+06	3.9888e+06	5624368	5241070	5.03621e+06	718717	14.271
MDM20	Q12387	0.909547	1.20245e-05	4.91993	9.512e-05	306808	328186	203581	196633	258802	68393.9	26.4271	418282	294760	319023	290774	330710	59701	18.0524
SHM1	P37292	0.911745	1.594e-05	4.79751	0.000119789	2480009	2437687	2467393	2099499	2371147	181966	7.67416	3.25712e+06	2.86042e+06	3.23409e+06	2.96725e+06	3.07972e+06	196675	6.38613
TOM22	P49334	0.919539	4.15428e-07	6.3815	5.16023e-06	932240	1083351	840169	719416	893794	153507	17.1748	1.22645e+06	1.24124e+06	1.15013e+06	1.01709e+06	1.15873e+06	102517	8.84738
YJL171C	P46992	0.919725	4.9236e-05	4.30772	0.000313567	1.59821e+06	1744552	1.64648e+06	1479667	1.61723e+06	110078	6.80661	2.08279e+06	2.01526e+06	2303472	2050561	2.11302e+06	129927	6.14889
MNP1	P53163	0.92747	0.00048777	3.31179	0.00202519	1.42783e+06	1914852	1.58803e+06	1.42108e+06	1.58795e+06	231192	14.5592	1.88057e+06	1952017	2.19265e+06	2285938	2.07779e+06	192555	9.26726
AIM6	Q07716	0.935394	3.0642e-06	5.51368	2.89654e-05	607199	705001	489505	335044	534187	159335	29.8275	732644	743741	746052	526449	687221	107341	15.6196
ECM31	P38122	0.954688	4.65431e-08	7.33214	1.04409e-06	373480	393282	336238	290905	348476	45081.3	12.9367	536790	503067	466063	367102	468255	73361.5	15.667
CTP1	P38152	0.961865	1.60696e-06	5.794	1.66569e-05	271956	277458	250678	241947	260510	16926.6	6.49748	373701	418978	321755	298006	353110	54105.2	15.3225
MCM6	P53091	0.964035	0.000561262	3.25083	0.00226768	134148	141982	133647	120235	132503	9025.63	6.81164	162358	176009	193057	183088	178628	12905.7	7.22488
TYR1	P20049	0.966181	6.17559e-05	4.20932	0.000375786	446582	452823	375227	420433	423766	35270.7	8.32314	616203	601406	502924	568276	572202	50344.7	8.79841
TIM10	P87108	0.973075	1.6132e-05	4.79231	0.000120629	286277	313721	292685	265290	289493	19944.3	6.8894	395933	398907	397308	376066	392054	10727.6	2.73625
EIS1	Q05050	0.976479	1.73116e-07	6.76166	2.64279e-06	579736	562719	476143	418278	509219	75717	14.8692	750682	702225	747994	562891	690948	88219.4	12.7679
SEC17	P32602	0.979381	1.83734e-07	6.73581	2.73419e-06	703141	645839	486097	381711	554197	147164	26.5544	856924	821409	737900	558663	743724	133080	17.8937
AYR1	P40471	1.00447	1.73744e-07	6.76009	2.64279e-06	292063	324914	272676	237344	281749	36622.8	12.9984	447542	427954	364785	324518	391200	56772.9	14.5125
HEK2	P38199	1.00747	3.21094e-07	6.49337	4.23337e-06	280102	261263	207368	193568	235575	41644.3	17.6777	424834	401512	273905	234048	333575	93825.6	28.1273
VPS21	P36017	1.0116	1.90401e-07	6.72033	2.77838e-06	672193	670066	575304	410729	582073	122840	21.1039	885902	838596	863906	624427	803208	120744	15.0327
MSE1	P48525	1.0219	7.48635e-05	4.12573	0.000436124	136834	167310	177001	176795	164485	18980	11.539	276971	275647	186272	195187	233519	49546.2	21.2172
MBA1	P38300	1.02472	4.52588e-06	5.3443	4.07329e-05	106890	109226	119283	72459.6	101965	20391.7	19.9988	160883	144389	151851	111710	142208	21421.1	15.0632
CCT6	P39079	1.0359	1.55068e-06	5.80948	1.62468e-05	538294	564086	386365	396510	471314	92924.5	19.7161	649447	683510	668823	631092	658218	22839.4	3.46988
GPI16	P38875	1.03979	3.31315e-07	6.47976	4.33015e-06	565723	602612	517335	487283	543238	51097.4	9.40608	797605	857617	727282	703350	771464	69993.4	9.07281
PDX3	P38075	1.05215	5.78024e-08	7.23805	1.20663e-06	855816	829289	666385	596407	736974	125681	17.0537	1.38784e+06	1.31793e+06	891510	728867	1.08154e+06	321553	29.7311
SCO1	P23833	1.05792	0.0164379	1.78415	0.0376618	372458	446231	622119	689121	532482	147893	27.7743	570434	610570	865971	1.01149e+06	764617	210285	27.502
MGM1	P32266	1.06042	0.000120315	3.91968	0.000634206	587370	762169	686278	536884	643175	100713	15.6588	780350	1.15774e+06	1.01703e+06	773949	932267	188120	20.1787
YBR016W	P38216	1.07989	1.42628e-05	4.8458	0.000109933	260024	281235	298210	235223	268673	27227	10.1339	375976	382791	431948	375477	391548	27139.1	6.93124
RPS25B;RPS25A	P0C0T4;Q3E792	1.11027	5.02371e-08	7.29898	1.11039e-06	567566	524926	359994	340189	448169	114865	25.6298	811464	781297	579545	491568	665969	155300	23.3194
LIP2	Q06005	1.11238	7.31997e-05	4.13549	0.000429762	585052	688702	622070	651514	636834	43989.1	6.90746	927844	924509	934854	1.014e+06	950301	42682.1	4.49143
COQ9	Q05779	1.13052	1.50577e-07	6.82224	2.43351e-06	1.05417e+06	956418	818669	744823	893519	138416	15.4911	1.39553e+06	1.74664e+06	1.4183e+06	931156	1.37291e+06	335358	24.4268
SEG1	Q04279	1.15387	0.000222864	3.65196	0.00106002	49088.2	41668.2	39805.8	38760.8	42330.7	4662.7	11.0149	57811	79831.1	50822.1	75166.1	65907.6	13816.8	20.9639
PCS60	P38137	1.16104	1.73285e-05	4.76124	0.000128299	1.31399e+06	1.19291e+06	1.43146e+06	1.1545e+06	1.27322e+06	125493	9.85641	2.05481e+06	1709261	2136947	1.96681e+06	1.96696e+06	185313	9.4213
PDH1	Q12428	1.18807	6.1218e-08	7.21312	1.26042e-06	711945	720186	705203	494052	657847	109368	16.6252	1167650	1.03182e+06	1.08155e+06	842039	1.03076e+06	137762	13.3651
YJL055W	P47044	1.20988	3.38588e-08	7.47033	8.29516e-07	492142	470374	419462	375767	439436	52242.4	11.8885	925841	879634	596098	490411	722996	212822	29.4362
MEF1	P25039	1.21912	8.97714e-06	5.04686	7.25411e-05	489717	480302	543897	507292	505302	28055.8	5.55229	899973	717449	841586	799485	814623	76775.5	9.42467
RFS1	P38234	1.22582	1.57594e-07	6.80246	2.4933e-06	508782	572954	509374	400850	497990	71418.6	14.3414	844753	833904	865079	666086	802456	91826.5	11.4432
YBR096W	P38256	1.23235	0.00248414	2.60482	0.00771418	322862	400217	485565	488456	424275	79033.8	18.628	566854	557537	814638	826626	691414	149337	21.5988
TRM1	P15565	1.23514	0.000214097	3.66939	0.00102155	219848	244632	217706	176851	214760	28071.3	13.071	270513	333420	498087	322564	356146	98530	27.6656
TDH1	P00360	1.24405	1.45732e-08	7.83644	4.38072e-07	19502788	17411360	13964175	12576242	1.58636e+07	3.16511e+06	19.952	35847612	29482650	21590868	18746316	2.64169e+07	7.75598e+06	29.36
LSM3	P57743	1.24792	3.88605e-08	7.41049	9.27101e-07	175380	160891	128506	107801	143144	30645.8	21.4091	309848	283932	197063	163481	238581	69521	29.1393
HXT7	P39004	1.25244	1.02469e-09	8.98941	4.96808e-08	1.21417e+06	1.20303e+06	988699	806245	1.05304e+06	194515	18.4718	2.0771e+06	1.82739e+06	1.64951e+06	1.36543e+06	1.72986e+06	299641	17.3217
RPB5	P20434	1.25457	3.62655e-07	6.44051	4.58042e-06	210790	153763	139870	125842	157566	37268.2	23.6524	338577	272492	233629	195477	260044	61071	23.4849
PMA1	P05030	1.25628	2.47246e-07	6.60687	3.40927e-06	18203960	17664746	17271194	13599835	1.66849e+07	2.09197e+06	12.5381	28964032	25365562	29773694	25623314	2.74317e+07	2.26364e+06	8.25192
NAM9	P27929	1.37284	1.62086e-06	5.79025	1.6686e-05	472092	371481	501726	352262	424390	73616.3	17.3464	816299	985122	763315	517673	770602	193333	25.0886
YBL029C-A	Q3E756	1.37559	1.47811e-05	4.83029	0.000113347	545011	588948	625949	506960	566717	51784	9.13753	903383	911286	1.20632e+06	1.05953e+06	1.02013e+06	143408	14.0578
GLC7	P32598	1.37696	1.75835e-07	6.7549	2.64279e-06	392602	364629	269574	262422	322307	66079.2	20.502	528958	790509	566592	443242	582325	148077	25.4286
ECM14	P38836	1.39026	3.91112e-05	4.4077	0.000255583	228105	229599	188035	163517	202314	32242.6	15.9369	299349	348760	321235	516592	371484	98828.5	26.6037
ERG26	P53199	1.3946	8.40417e-08	7.07551	1.64045e-06	375376	403159	383772	342301	376152	25389.9	6.74991	714914	741589	646954	631148	683651	53032.5	7.75725
IML2	P47031	1.428	1.1341e-08	7.94535	3.57612e-07	65354.7	64965.9	54166	43975.9	57115.6	10179.4	17.8225	113085	123653	100668	85827.1	105808	16299.7	15.4049
TCM62	P38228	1.44378	1.2536e-07	6.90184	2.1657e-06	186238	182337	173745	123114	166358	29298.3	17.6116	314652	300912	321034	298239	308709	10918.5	3.53683
YRO2	P38079	1.48431	1.09709e-08	7.95976	3.57612e-07	263418	269115	221497	194680	237178	35404.7	14.9275	445160	498556	447946	429379	455260	29999.3	6.58949
VIP1	Q06685	1.50078	2.66208e-07	6.57478	3.63737e-06	220481	175322	136294	133969	166517	40671.2	24.4247	311848	326397	341170	297088	319126	18951.4	5.93852
TOS1	P38288	1.54658	2.20073e-07	6.65743	3.12047e-06	75519.2	83761.4	72183.7	62313.2	73444.4	8873.94	12.0825	155539	153684	160109	123378	148178	16751.9	11.3053
OSH6	Q02201	1.56166	2.31411e-08	7.63562	5.8951e-07	201041	173665	125661	122646	155753	38181.4	24.514	339169	317507	283496	304995	311292	23295.7	7.48356
APE3	P37302	1.59276	5.22201e-09	8.28216	2.12126e-07	978932	944192	901067	721926	886529	114264	12.8889	1.99354e+06	1.75999e+06	2.01922e+06	1.60087e+06	1.8434e+06	199362	10.8149
ACC1	Q00955	1.65607	3.59734e-07	6.44402	4.58042e-06	2435871	2614017	2.23956e+06	1.86572e+06	2.28879e+06	320841	14.0179	5.45242e+06	4986171	3.79789e+06	5793161	5.00741e+06	871557	17.4053
TUB3	P09734	1.68553	1.93534e-08	7.71324	5.38669e-07	757471	763852	644631	626269	698056	72725	10.4182	1.70507e+06	1.43308e+06	1.58919e+06	1.4675e+06	1.54871e+06	123898	8.0001
VTI1	Q04338	1.7905	3.84303e-09	8.41533	1.65031e-07	234633	221222	160953	136157	188241	47248.4	25.1	483916	436533	438075	401167	439923	33922.8	7.71109
KIC1	P38692	2.02286	0.00011114	3.95413	0.000594463	1147731	1.2024e+06	1.80025e+06	1.78316e+06	1.48339e+06	356785	24.0521	5.26448e+06	2.41126e+06	4.59114e+06	4724825	4.24793e+06	1.25856e+06	29.6277
PIM1	P36775	2.12662	4.21665e-09	8.37503	1.76045e-07	540261	616079	560933	394941	528053	94335.5	17.8648	1560586	1.55272e+06	1.78728e+06	1.41106e+06	1.57791e+06	155573	9.85942
PDB1	P32473	2.21452	3.66901e-09	8.43545	1.62192e-07	4.6969e+06	4.54745e+06	4662367	3.81301e+06	4.42993e+06	416214	9.39549	14301783	12861800	15648259	13949916	1.41904e+07	1.14902e+06	8.09717
CLC1	P17891	2.58747	1.09777e-07	6.95949	1.94111e-06	519270	362657	351841	290299	381017	97522.9	25.5954	2041479	940940	1.71625e+06	1.73523e+06	1.60847e+06	469317	29.1778
RPL37A	P49166	3.30581	2.77017e-09	8.55749	1.26169e-07	729230	684224	760532	733571	726889	31634.9	4.35209	4720136	3.97232e+06	5634454	5742511	5.01735e+06	834088	16.6241
ABP140	Q08641					459142	387216	300109	204692	337790	110006	32.5665	294438	281285	199796	138991	228628	72961	31.9126
ACS1	Q01574					354211	291513	223475	165905	258776	81753	31.5922	195409	168226	156933	98910.2	154869	40651.1	26.2486
ACS2	P52910					1.11539e+06	860670	474701	437805	722143	324506	44.9365	668142	528036	393612	318352	477036	154124	32.3087
ADE1	P27616					1.0864e+06	933160	709341	615358	836065	213594	25.5476	588202	516396	346349	281040	432997	143344	33.1051
ADE12	P80210					1.12312e+06	1.26805e+06	910066	747949	1.0123e+06	229509	22.6721	602148	659014	367719	288025	479226	179281	37.4105
ADE13	Q05911					606737	510801	385444	300947	450982	134962	29.9262	587682	564582	326887	240445	429899	172762	40.1866
ADE16	P54113					843914	782307	646083	585786	714523	119155	16.6762	502204	443124	287469	245718	369629	122586	33.1646
ADE2	P21264					1.48243e+06	1.25746e+06	1.03478e+06	879060	1.16343e+06	263327	22.6336	875891	718556	518989	444085	639380	195653	30.6005
ADE5,7	P07244					1.33837e+06	1.13956e+06	930411	860553	1.06722e+06	216166	20.255	731265	631577	438134	349550	537631	174732	32.5004
ADE6	P38972					1.11547e+06	1.08555e+06	861434	647758	927554	218276	23.5325	699246	634914	388408	283220	501447	197770	39.4398
ADH2	P00331					442427	409847	241683	201062	323755	120117	37.1012	292264	176810	205287	215853	222554	49312.3	22.1575
ADK1	P07170					2.47704e+06	2.04697e+06	1.52002e+06	1.09366e+06	1.78442e+06	604349	33.868	1.61924e+06	1.24266e+06	793993	567131	1.05576e+06	468944	44.4178
AIM39	Q08223					729978	860600	560189	151367	575534	308366	53.5792	425669	627359	409870	402266	466291	107820	23.123
ALD3	P54114					1.39713e+06	1.22827e+06	1.02548e+06	922388	1.14332e+06	211605	18.508	759185	724324	466911	409131	589888	177512	30.0924
ALE1	Q08548					188940	176822	120454	84285.2	142625	49022.4	34.3715	136119	101459	111192	81040	107453	22871.4	21.2851
APA1	P16550					908370	827394	543004	448365	681783	220822	32.3889	492616	427518	276808	215999	353235	128607	36.4084
APA2	P22108					195601	104057	124660	154474	144698	39748.7	27.4701	93552.8	47473.4	47881.6	68059.3	64241.8	21775.7	33.8965
APD1	P38281					57117.2	59295.2	48349.4	29555.1	48579.2	13536.4	27.8645	152376	242763	251803	88172.1	183779	77959.8	42.4205
APE4	P38821					285791	333807	212509	162396	248625	76107.4	30.6113	187555	169503	148309	110415	153946	33157.7	21.5386
APS3	P47064					79754.9	93721.2	55218	45774.2	68617.1	22027.3	32.1017	190850	165179	144185	104997	151303	36292.7	23.9868
ARA1	P38115					1.11023e+06	1061419	590362	292582	763649	391884	51.3173	1056402	880581	474897	301060	678235	350029	51.6089
ARC15	P40518					492479	511854	291182	239164	383669	138692	36.1489	212850	222941	146503	126302	177149	47944.8	27.0647
ARC18	Q05933					396906	403337	273151	215319	322178	93083.3	28.8919	298440	300864	184103	143299	231677	80245.4	34.6368
ARC19	P33204					817189	908919	534056	476230	684099	211329	30.8916	592180	621103	356933	341276	477873	149294	31.2413
ARD1	P07347					358783	353083	246386	224558	295702	70155.4	23.725	436390	236384	214693	475567	340758	134295	39.4106
ARF2	P19146					212062	212717	116871	119045	165174	54528.1	33.0125	161957	414316	185701	69385.7	207840	146512	70.4926
ARG1	P22768					5.894e+06	4971618	4136234	4.04457e+06	4.76161e+06	862485	18.1133	2.58893e+06	2.28013e+06	1.39718e+06	1.27134e+06	1.88439e+06	649663	34.4759
ARG3	P05150					410183	335510	275940	254168	318950	69867.2	21.9054	325014	281093	182891	165279	238569	76925.4	32.2445
ARL3	Q02804					84940.5	51801.7	6080.94	13412.2	39058.8	36573.2	93.6362	116910	21770.7	7926.62	7425.48	38508.3	52689.1	136.825
ARO4	P32449					1.28761e+06	1.05405e+06	692433	565964	900014	330977	36.7746	951608	980109	638869	523315	773475	227397	29.3993
ARO8	P53090					1.73791e+06	1.63041e+06	1.26438e+06	1.04557e+06	1.41957e+06	321326	22.6354	1.33815e+06	1224083	796846	625838	996229	339495	34.078
ARP3	P47117					535772	492197	384762	300109	428210	106398	24.8472	271397	225095	153980	133284	195939	63849.3	32.5863
ASC1	P38011					7369034	6429699	5.48523e+06	3.74602e+06	5.75749e+06	1.54586e+06	26.8496	4964180	4.46913e+06	2.78103e+06	1.91265e+06	3.53175e+06	1.42777e+06	40.4268
ASF1	P32447					408597	328103	271156	198377	301558	88942.9	29.4945	418695	322766	205502	144073	272759	122313	44.843
ASN1	P49089					2.03487e+06	1.93007e+06	1.30391e+06	1.12237e+06	1.59781e+06	452344	28.3103	1.41577e+06	1285144	782885	629242	1028261	381042	37.057
ASN2	P49090					944302	820123	583492	491213	709783	208883	29.4292	616337	523387	325578	270969	434068	162861	37.5197
ASP1	P38986					267113	343194	239397	267874	279394	44548.8	15.9448	122817	243413	168135	142881	169312	52766	31.165
BBC1	P47068					1117626	1.0618e+06	654682	501527	833908	302781	36.3086	3.56033e+06	5685727	6.26496e+06	5611250	5.28057e+06	1.18346e+06	22.4117
BCY1	P07278					1.08879e+06	1.04086e+06	849733	615253	898659	215317	23.9598	631888	538394	358673	277269	451556	162341	35.9514
BFR1	P38934					935967	654157	493225	412397	623936	231020	37.0262	435584	310087	236795	206184	297163	102060	34.3449
BMH1	P29311					3.85144e+06	3849386	2.39415e+06	1.93018e+06	3.00629e+06	992948	33.029	2101717	1856470	1.02437e+06	816257	1.4497e+06	625232	43.1282
BMH2	P34730					5.15617e+06	5.38319e+06	3.38271e+06	2859718	4.19545e+06	1.26207e+06	30.0818	2896489	3.12907e+06	1.70057e+06	1.44416e+06	2.29257e+06	843546	36.7947
BNA5	Q05979					383007	410179	247296	240342	320206	88944.2	27.7772	239098	272835	146472	137465	198967	67342.6	33.846
BNA6	P43619					505994	474945	482846	855522	579827	184268	31.7799	392451	381662	220897	328558	330892	78467.5	23.7139
BOS1	P25385					314425	256646	218420	145361	233713	70899.6	30.3362	2.14876e+06	634905	822979	1.18886e+06	1.19888e+06	673730	56.1968
BUD2	P33314					29647.9	28632.7	39951.2	34337.4	33142.3	5174.81	15.6139	26861.7	24759.4	37046.3	34481.8	30787.3	5904	19.1767
CAB2	P40506					790.823	2638.87	3356.27	2860.76	2411.68	1121.42	46.4993	2944.67	9667.26	9077.14	9132.8	7705.47	3185	41.3342
CAM1	P29547					897350	1.04321e+06	645871	572241	789667	218959	27.728	737803	775063	487967	321930	580691	214492	36.9373
CAP1	P28495					379132	233035	230397	155300	249466	93655.5	37.5424	282146	184902	161844	146098	193747	61048.5	31.5093
CAT2	P32796					180950	445299	295102	286092	301861	108763	36.0309	140592	263986	153330	194325	188058	55567.9	29.5482
CBC2	Q08920					594749	744341	417900	369791	531695	171616	32.2771	345143	641411	316298	295221	399518	162555	40.6877
CBF1	P17106					72000.4	58776.4	42076.4	41753.5	53651.6	14588.7	27.1916	52286.9	40185.2	27943.2	30321.2	37684.1	11084.4	29.4141
CBF5	P33322					533353	474908	319816	283809	402971	120123	29.8094	504505	441371	276135	222864	361219	133338	36.9132
CBP2	P03874					234812	300745	294808	324521	288722	38163.7	13.2182	973932	849882	688052	735530	811849	127629	15.7208
CCS1	P40202					1.01586e+06	614510	494308	365567	622560	281212	45.1702	386714	271458	220362	171387	262480	92351.7	35.1842
CCT2	P39076					532738	491592	356956	281425	415678	116816	28.1026	355852	313176	212041	174395	263866	84821	32.1455
CCT3	P39077					374984	337047	269218	206899	297037	74330.9	25.0241	303122	305511	199477	146565	238669	78827.5	33.028
CCT4	P39078					828730	897052	537314	452386	678870	217098	31.9793	403990	444450	315976	282743	361790	75190.7	20.783
CCW14	O13547					109254	122299	70452.6	48356.6	87590.4	34190.4	39.0345	38750.1	26680.7	27639	24828.4	29474.5	6292.77	21.3499
CDC10	P25342					698219	770368	600716	304222	593381	204925	34.5351	342367	298798	224649	168535	258587	77238.2	29.8693
CDC11	P32458					214141	240390	173756	157961	196562	37594.6	19.1261	134860	145522	88315.7	76850	111387	33868.7	30.4064
CDC12	P32468					417366	418917	295745	228983	340253	93979.3	27.6204	356272	337635	226662	166695	271816	90469.5	33.2833
CDC19	P00549					26659524	24908168	18131408	15350099	2.12623e+07	5.3907e+06	25.3533	25525260	22538116	14310599	11216859	1.83977e+07	6.7383e+06	36.6258
CDC33	P07260					638484	569944	437612	377990	506007	119309	23.5786	417958	364803	244590	211109	309615	97835.8	31.5992
CDC48	P25694					3.31321e+06	2.85912e+06	2094362	1.84709e+06	2.52845e+06	677712	26.8035	2.62113e+06	2.15635e+06	1.24214e+06	1.03061e+06	1.76256e+06	752505	42.694
CDC60	P26637					1.14655e+06	1146519	844914	739620	969401	209005	21.5602	847558	816166	523367	434594	655422	207331	31.6333
CIC1	P38779					61715.4	50666.2	34640.5	25079.6	43025.4	16330.5	37.9555	44038.8	34774.5	16735.3	12198	26936.6	15002.3	55.6949
CKA1	P15790					70872.6	86766.2	52810.8	41995.6	63111.3	19763.3	31.315	68711.8	77727.8	49764.7	39930.6	59033.7	17262.5	29.2417
CLU1	Q03690					686328	703421	463145	443375	574067	139904	24.3706	360726	358575	212909	186114	279581	93105.3	33.3017
CMP2;CNA1	P14747;P23287					71419	24894	28515	24510.6	37334.7	22794.4	61.0542	19028.8	12821.1	13550.8	11822.7	14305.8	3227.33	22.5595
COF1	Q03048					4.61527e+06	4.12307e+06	3.14126e+06	2.70142e+06	3.64525e+06	878270	24.0935	2.33975e+06	1.90862e+06	1.32563e+06	1.10213e+06	1.66903e+06	561711	33.655
COG8	Q04632					48827.4	53322.5	33725.5	23116.8	39748.1	13899.3	34.9684	100644	55439.4	78784.7	25149.1	65004.2	32352.2	49.7694
COQ1	P18900					530588	498351	310937	260803	400170	134206	33.5373	587133	445596	332747	320901	421594	123844	29.3752
COX14	P39103					5172.31	4330.45	5139.57	4948.96	4897.82	390.857	7.98022	4038	4208.2	4491.3	4534.68	4318.05	236.246	5.47114
COX17	Q12287					11905	14549	27027.2	28429.3	20477.6	8460.96	41.318	205899	180754	197107	128631	178098	34584.6	19.4189
COY1	P34237					146175	132805	75128.5	69099.4	105802	39357.6	37.1994	156244	160718	107148	108208	133080	29391.1	22.0853
CPA2	P03965					2.14983e+06	1.83096e+06	1553042	1.32587e+06	1.71492e+06	355985	20.7581	1.20811e+06	1.04866e+06	639150	528686	856151	324169	37.8636
CPR1	P14832					5.41158e+06	5359600	4004876	3.30849e+06	4.52114e+06	1.0381e+06	22.9611	2.69899e+06	2509763	1.57429e+06	1.27254e+06	2.01389e+06	697161	34.6176
CRP1	P38845					234284	213716	154815	117478	180073	53624.7	29.7794	204894	150934	131198	90942.1	144492	47378.5	32.7898
CSC1	Q06538					611371	1.06387e+06	463900	412263	637852	296280	46.4497	358517	396075	260495	254577	317416	70864.7	22.3255
CUE5	Q08412					69528.7	101487	80248.4	37690.7	72238.6	26586.3	36.8035	31698.3	41230.8	24856.5	8180.47	26491.5	13932.3	52.5914
CWH41	P53008					292200	197998	491224	290644	318017	123587	38.8617	1.11854e+06	301034	233182	184980	459435	441977	96.2001
CYB5	P40312					188780	212388	145508	120210	166721	41574.7	24.9366	165087	141026	81303.2	69166.4	114146	46257.7	40.5252
CYS4	P32582					700717	672605	526205	373499	568256	150702	26.5201	780323	593513	486773	252950	528390	220084	41.6517
DAK1	P54838					884608	847632	860267	524551	779265	170501	21.8797	1.4928e+06	1.48862e+06	1.21052e+06	990160	1.29553e+06	242678	18.732
DBP5	P20449					351321	326771	225919	173427	269359	83872.5	31.1378	172669	177368	108891	77296.6	134056	49063.7	36.5994
DED1	P06634					1.09254e+06	1.09208e+06	619136	508387	828034	308487	37.2553	772853	740503	370565	294764	544671	247106	45.3678
DEF1	P35732					2171.47	2620.11	6274.34	3099.53	3541.36	1860.98	52.5497	566.312	586.058	1265	1204.2	905.391	381.03	42.0845
DID2	P69771					435586	304247	337366	270223	336856	71300.3	21.1664	302206	270038	310790	232866	278975	35391.9	12.6864
DID4	P36108					106729	144796	79878.8	72513.4	100979	32703.4	32.3862	130793	185047	103396	93919.9	128289	40941.5	31.9135
DLD3	P39976					847761	837964	575999	480302	685506	185895	27.1179	971599	1.00701e+06	580955	429843	747351	286477	38.3323
DNM1	P54861					357521	429839	250563	291653	332394	78492.2	23.6142	221738	226945	118961	127987	173908	58391.3	33.576
DOA1	P36037					225982	281468	321344	78366.9	226790	106396	46.9138	228528	321431	254275	91725.1	223989	96482.2	43.0744
DPS1	P04802					1.44128e+06	1.46782e+06	1078105	795125	1.19558e+06	320752	26.8281	812661	813691	550602	397786	643685	205415	31.9123
DRS2	P39524					554435	586668	421119	317459	469920	124363	26.4648	321536	278363	192121	134945	231741	84015.9	36.2542
DUG2	P38149					2264.8	5147.24	1690.13	2166.04	2817.05	1573.58	55.8593	2527.56	8820.81	1286.88	1654.83	3572.52	3537.33	99.0151
DUS3	Q06053					21002.7	27564.8	13952.9	13098	18904.6	6773.41	35.8294	18103	24277.1	16427.7	12253.9	17765.4	4989.42	28.085
DYS1	P38791					440880	385731	337770	263160	356885	75359	21.1158	432789	383425	259197	195009	317605	109607	34.5104
EAT1	P53208					506828	851821	364475	402953	531519	221838	41.7366	546410	1058631	350515	354388	577486	333544	57.7579
ECI1	Q05871					40004.9	24256.3	35762.2	34800.1	33705.9	6693.22	19.8577	25365.4	14290.5	33961.5	25684.4	24825.5	8072.2	32.5158
ECM32	P32644					311118	353910	682210	504959	463049	168109	36.3049	408881	421961	836551	700845	592060	211422	35.7097
ECM4	P36156					352737	374276	349161	245377	330388	57749.1	17.4792	236909	284652	172552	137982	208024	65498.8	31.4862
EDE1	P34216					37838.6	35628.6	20463.3	16005.3	27484	10872	39.5577	61355.3	39985.9	24069.1	18868.1	36069.6	19101.6	52.9576
EFB1	P32471					4.09476e+06	4461585	2.92067e+06	2321974	3.44975e+06	998607	28.9472	2.14167e+06	2.02367e+06	1.26452e+06	957444	1.59683e+06	576857	36.1252
EFT1	P32324					4760375	4453678	3.06942e+06	2.40708e+06	3.67264e+06	1.11933e+06	30.4776	2.65934e+06	2.40799e+06	1508876	1.10018e+06	1.9191e+06	736179	38.3607
EGD1	Q02642					339017	236420	252358	199022	256705	59253.7	23.0825	241925	165494	140904	111561	164971	55839	33.8477
EGD2	P38879					2.33773e+06	2.04578e+06	1645958	1404614	1.85852e+06	414698	22.3133	1207423	868445	581012	504663	790386	319107	40.3736
ELO1	P39540					157011	182249	103517	90763.8	133385	43414.7	32.5484	192647	162055	124387	115089	148544	35732.2	24.0549
ELP2	P42935					359442	286957	204421	194095	261229	77549.7	29.6865	771198	732832	569691	574107	661957	105179	15.889
EMC5	P40540					659722	55856.2	56582.1	47870.5	205008	303169	147.882	46066.7	46049.1	44775.4	40880.5	44442.9	2450.73	5.51434
EMI2	Q04409					1.43232e+06	1.43463e+06	964903	819531	1.16285e+06	318082	27.3537	671348	664823	407153	316109	514858	180813	35.119
EMP47	P43555					17532.6	18210	15402.8	17396.5	17135.5	1208.65	7.05352	8045.06	12439.4	9375.54	11471	10332.8	1990.27	19.2617
ENO1	P00924					31659750	26362620	22819330	18224002	2.47664e+07	5.67627e+06	22.9192	20358998	16451528	11409550	8517215	1.41843e+07	5.26252e+06	37.101
ENT2	Q05785					198665	171355	100812	101427	143065	49701.6	34.7406	145460	115739	76316	72831.4	102587	34576.6	33.7049
ENT5	Q03769					576979	236923	139555	108497	265489	214746	80.8872	669991	174142	138090	128446	277667	262287	94.4611
ERB1	Q04660					204973	187332	146223	95311	158460	48766.8	30.7755	174949	157775	191160	117115	160250	31823.8	19.8589
ERG10	P41338					1.7868e+06	1.54225e+06	1.10767e+06	930535	1.34181e+06	392495	29.2511	1.29189e+06	1130610	745148	588946	939149	327294	34.8501
ERG12	P07277					310687	362116	153922	108142	233717	121857	52.1386	190544	215280	93602.6	67500.6	141732	72154.1	50.9089
ERG13	P54839					1043099	1.07461e+06	812700	623150	888391	211892	23.8513	786348	805027	489955	388001	617333	210249	34.0576
ERG27	Q12452					285252	248334	162336	142156	209520	68327.9	32.6117	167387	168746	142903	124301	150835	21305.2	14.1249
ERG3	P32353					67747.1	33009.3	30180.9	21721.2	38164.6	20296.3	53.1811	79068.5	33084.4	40883.9	22512.7	43887.4	24632.8	56.1272
ERG4	P25340					85327.5	74407.3	55081.3	42820.2	64409.1	19066.8	29.6027	76059.8	75865.7	76037.5	47973.9	68984.2	14007.2	20.3049
ERG9	P29704					131783	122820	95183.4	77166.1	106738	25125.7	23.5396	173157	144187	104425	86008.5	126945	39225	30.8993
FAA4	P47912					348326	397847	343054	355464	361173	24972.9	6.91438	599870	487192	295580	238116	405189	167882	41.4329
FAU1	P40099					238295	248621	226736	173907	221890	33213.9	14.9687	182122	306463	159977	127511	194018	78246.2	40.3293
FBA1	P14540					7507844	6.70557e+06	4619363	3.68464e+06	5.62935e+06	1.77848e+06	31.5929	5666423	4.67195e+06	2.26291e+06	1.79715e+06	3.59961e+06	1.86702e+06	51.8672
FDH1	Q08911					481793	723338	309493	292188	451703	200300	44.3432	618288	698154	357696	377721	512965	171063	33.3478
FMP10	P40098					297438	377306	420149	313536	352107	56982.9	16.1834	726231	322908	464477	445949	489891	169624	34.6247
FMP23	P38231					13120.5	12610.9	13719.1	18903.4	14588.5	2912.05	19.9613	2798.8	2329.09	3010.21	4038.99	3044.27	721.659	23.7055
FMP25	Q08023					163712	148794	85947.1	74026.1	118120	44717.2	37.8575	108739	82104.9	55400.4	49792.8	74009.3	27107.4	36.627
FMP41	P53889					875852	492603	478476	443313	572561	203254	35.499	460557	270112	302930	302920	334130	85692.4	25.6464
FMT1	P32785					229307	375584	217876	189470	253059	83382.5	32.9498	221881	213394	174414	139785	187368	37861.3	20.2069
FOL2	P51601					360943	307084	241163	191241	275108	74332.7	27.0195	205261	152971	122147	98508.5	144722	46110	31.8611
FOX2	Q02207					359656	548907	590142	314576	453320	136480	30.1067	166893	180072	144586	109994	150386	30653.6	20.3832
FPR3	P38911					785423	626169	473838	426548	577995	162411	28.099	800266	672826	435261	447393	588936	178277	30.271
FPS1	P23900					11536.9	7170.33	6852.27	9588.33	8786.97	2203.11	25.0725	5397.79	3255.48	2332.82	4228.91	3803.75	1314.78	34.5655
FRD1	P32614					1.70186e+06	1436110	1.04618e+06	936444	1.28015e+06	353572	27.6196	796330	634588	407537	357061	548879	204409	37.2412
FRS1	P15624					1.26015e+06	1.16728e+06	995362	730978	1.03844e+06	232482	22.3876	726543	646515	435614	318271	531736	187910	35.339
FSH1	P38777					501419	575335	324370	229217	407585	158834	38.9696	323316	290639	159768	100596	218580	105738	48.3748
FSH3	Q99369					560434	535787	407530	428648	483100	76228.4	15.779	821116	5218901	174987	207302	1.60558e+06	2.42716e+06	151.17
FUN14	P18411					10617.4	27318.2	17525.2	11310.9	16692.9	7734.49	46.3339	107937	91540.8	77100.5	55188.8	82941.8	22383.5	26.987
FUR1	P18562					888303	912693	712390	642507	788973	132275	16.7655	562797	525794	345990	278561	428286	137588	32.1253
GAL1	P04385					7.98326e+06	7.66e+06	5054382	4158157	6.21395e+06	1.8967e+06	30.5232	4792123	4223004	2570031	1.92854e+06	3.37843e+06	1.35e+06	39.9595
GAL10	P04397					12683393	11932740	8789013	7350281	1.01889e+07	2.53515e+06	24.8816	9072189	8.36941e+06	5530904	4295200	6.81693e+06	2.27372e+06	33.354
GAL3	P13045					3.31815e+06	3.45365e+06	2371129	1.96174e+06	2.77617e+06	725732	26.1415	2.9624e+06	2.91541e+06	1.77193e+06	1.42566e+06	2.26885e+06	786756	34.6764
GAR1	P28007					774160	648084	505486	461757	597372	142197	23.8038	533204	460112	308114	273762	393798	123264	31.3013
GBP2	P25555					123406	115619	85409.6	67086.9	97880.5	26267.8	26.8366	104122	95466.5	57675.1	44770	75508.3	28751.3	38.077
GCD6	P32501					733803	578252	407452	336837	514086	178121	34.648	560430	453205	299217	238181	387758	146415	37.7593
GCY1	P14065					795924	903689	459402	636062	698769	193787	27.7326	840192	767005	364310	391113	590655	247936	41.9765
GDB1	Q06625					464870	419785	295861	243012	355882	103769	29.1583	381865	344477	226319	202655	288829	87722.9	30.3719
GDH1	P07262					1.54093e+06	1.14756e+06	813169	780696	1.07059e+06	354707	33.1319	1.25661e+06	1.11268e+06	701936	549022	905062	334025	36.9062
GET3	Q12154					1.00258e+06	910176	569202	483637	741398	253504	34.1927	1.61401e+06	1615224	1.35239e+06	857245	1.35972e+06	357062	26.26
GET4	Q12125					269200	181094	141464	140075	182958	60558.3	33.0995	206734	144068	89885.8	80304.2	130248	58208	44.6902
GGA1	Q06336					65213.1	66858.1	53823.1	50129.2	59005.9	8283.38	14.0382	316591	51623.3	39233	35054	110625	137491	124.285
GLC3	P32775					947370	881966	624445	563950	754433	188565	24.9942	607306	533584	333252	301240	443845	149822	33.7554
GLE2	P40066					131469	83845.2	86371.5	52136.3	88455.6	32633.7	36.8927	28924.2	34752.5	17754.6	10306.2	22934.4	10982.5	47.8867
GLK1	P17709					4.99418e+06	5.11004e+06	3.19428e+06	2.94624e+06	4061184	1.14967e+06	28.3087	2150762	2.04414e+06	1.11328e+06	962047	1.56756e+06	616514	39.3296
GLN1	P32288					2380945	1778806	1.52287e+06	1.20074e+06	1.72084e+06	499597	29.0321	2496599	2057283	1.53283e+06	1.2511e+06	1.83445e+06	553585	30.1771
GLN4	P13188					283280	244441	187673	141851	214311	62248.5	29.0458	185300	156248	136877	79964.6	139597	44457.5	31.8469
GLO2	Q05584					118735	100854	75957.1	59232	88694.5	26334.8	29.6915	121925	92088.8	63774.4	41715.3	79875.9	34798.4	43.5656
GLO3	P38682					13113.2	8699.73	5392.42	5883.3	8272.17	3541.12	42.8076	8924.15	6002.61	1902.06	2242.34	4767.79	3336.19	69.9734
GLT1	Q12680					174692	161133	109705	113540	139768	33004.2	23.6136	135206	88448.3	71918.8	74180.4	92438.5	29435.9	31.8438
GLY1	P37303					227926	249950	149708	140883	192117	54925.2	28.5895	405808	539544	317424	247294	377517	125992	33.3739
GND1	P38720					991881	1.06347e+06	718296	623259	849226	211703	24.9289	656986	661618	403658	332607	513717	170601	33.2092
GPA1	P08539					305671	714585	165307	210114	348919	250707	71.8525	279399	236993	232246	253679	250579	21298.2	8.49961
GPA2	P10823					491535	485017	349660	286856	403267	101488	25.1666	216220	215245	232074	175605	209786	24057.8	11.4678
GPC1	P48236					14703.1	15509.6	16297.6	9593.78	14026	3025.69	21.572	11355.8	12217.8	15579.7	7463.19	11654.1	3335.7	28.6225
GPD2	P41911					619866	607566	471493	394149	523268	109224	20.8735	662215	749218	493098	366008	567635	171393	30.1943
GPG1	P53130					149019	114739	32497.7	25296.4	80387.9	61152.1	76.0713	291859	225920	62010.9	49585.3	157344	120412	76.528
GPH1	P06738					1.04246e+06	928199	700808	593543	816253	205450	25.1699	881856	772735	506258	394933	638946	226608	35.4659
GPM1	P00950					26968238	28636094	19257436	17398760	23065132	5.56406e+06	24.1232	19086810	19732840	11039016	9332660	1.47978e+07	5.37731e+06	36.3385
GPM2	Q12008					376869	339736	266434	202851	296472	77465.4	26.129	210656	184606	134516	95187.3	156241	51527	32.9791
GPP1	P41277					2.81574e+06	2582010	2.10397e+06	1.83403e+06	2.33394e+06	445891	19.1047	1571777	1.52195e+06	949186	821015	1.21598e+06	386171	31.758
GPP2	P40106					274291	251636	212281	190270	232119	37878.3	16.3185	223258	219734	148542	141278	183203	44339.4	24.2023
GRS1	P38088					2.03632e+06	1.9045e+06	1.46677e+06	1.04192e+06	1.61238e+06	451547	28.0051	2.12408e+06	1.96123e+06	1.33469e+06	1.03671e+06	1.61418e+06	513816	31.8314
GRX1	P25373					768649	735716	473498	393424	592822	187378	31.6078	597128	389636	303754	282743	393315	143527	36.4917
GRX3	Q03835					496791	447937	218437	210210	343344	150346	43.7889	325349	337300	124463	132672	229946	117212	50.9735
GSH1	P32477					513759	518318	307968	315040	413771	118138	28.5515	440629	446290	239126	240734	341695	117532	34.3969
GSP1;GSP2	P32835;P32836					2.39684e+06	2.13138e+06	1.5541e+06	1.43873e+06	1.88026e+06	458711	24.3961	2.44714e+06	2.10006e+06	1.38865e+06	1.18245e+06	1.77958e+06	593781	33.3664
GUA1	P38625					762844	643638	447717	363888	554522	181740	32.7742	793092	680214	498069	325296	574168	205671	35.8208
GUK1	P15454					6556906	3.54049e+06	3.6521e+06	4646679	4.59904e+06	1.39675e+06	30.3704	1.13163e+06	961959	756169	530125	844971	260047	30.7759
GUP1	P53154					224522	244478	139385	121291	182419	61135.2	33.5136	403283	455698	324766	282605	366588	77651.3	21.1822
GUS1	P46655					2.0007e+06	2.46708e+06	1.60137e+06	1.38222e+06	1.86284e+06	477312	25.6228	1.23719e+06	1.66132e+06	860399	743427	1.12558e+06	414662	36.8397
HAM1	P47119					20973.3	22448.3	21927.7	22248.8	21899.5	653.653	2.98478	22883.2	15632.7	17182	18160.6	18464.6	3124.14	16.9196
HBN1	Q96VH4					90991.5	106079	91989.1	93158.5	95554.5	7071.88	7.40089	100521	65166.3	52621.7	50260.9	67142.4	23193.8	34.5442
HEF3	P53978					208909	230208	162062	139349	185132	41735.4	22.5436	116519	130599	72445	61485	95261.9	33476.6	35.1416
HEM3	P28789					274300	187227	165662	130443	189408	61243.2	32.334	147313	117467	93795.2	82315.2	110223	28733.5	26.0686
HHF1	P02309					1812746	1.9548e+06	996457	832473	1.39912e+06	566596	40.4966	1714513	1.56613e+06	1092820	879036	1.31313e+06	392468	29.8881
HIF1	Q12373					16778.7	75206.7	18784.6	5242.65	29003.2	31375.1	108.178	15720.8	61810.8	12982.1	9489.44	25000.8	24672.2	98.6856
HIS1	P00498					1085275	873555	615541	531265	776409	252197	32.4825	1.12565e+06	886676	504565	393668	727640	339119	46.6054
HIS4	P00815					2.52718e+06	2.00295e+06	1.50102e+06	1.36781e+06	1.84974e+06	527970	28.5429	1.50598e+06	1.13923e+06	681801	595549	980641	423767	43.2133
HIS5	P07172					1654525	1456276	1.01193e+06	778299	1.22526e+06	401214	32.7453	518655	439846	293065	201339	363226	142780	39.3089
HIS7	P33734					1.35535e+06	1.13206e+06	1.05716e+06	888585	1108288	193637	17.4717	1.09906e+06	930260	555140	454670	759783	305038	40.148
HMO1	Q03973					430473	422810	293687	278574	356386	81418.8	22.8457	395645	378806	228761	186940	297538	105185	35.3519
HNT1	Q04344					605462	379207	474211	388117	461749	104950	22.7288	907048	585185	455175	281452	557215	264338	47.4391
HNT2	P49775					718270	1.02751e+06	270427	241013	564306	378219	67.0238	294047	324019	270294	252295	285164	31038.4	10.8844
HOG1	P32485					930416	814507	681799	623466	762547	137530	18.0357	842683	702079	509571	412545	616719	192799	31.262
HOM2	P13663					2.5657e+06	2.53158e+06	1.72764e+06	1.26018e+06	2.02128e+06	638306	31.5794	1.17275e+06	1.17971e+06	742219	508693	900842	331984	36.8527
HOM3	P10869					331834	329229	210446	173513	261256	81408.3	31.1604	178073	174014	89934.1	95151.7	134293	48284.7	35.9547
HPT1	Q04178					148498	124871	76734.5	103846	113487	30545.5	26.9153	247752	155295	64695.6	105205	143237	78917.5	55.0958
HSC82	P15108					2.10259e+06	1.96051e+06	1.54968e+06	1.15125e+06	1.69101e+06	429474	25.3975	1.3987e+06	1.2256e+06	739552	552651	979124	398356	40.685
HSP12	P22943					2.04233e+06	1.8524e+06	1.07314e+06	990304	1.48954e+06	535369	35.9419	447499	468127	332643	313918	390547	78500.6	20.1002
HSP26	P15992					7819194	8258623	5.77081e+06	5028959	6.7194e+06	1.56377e+06	23.2725	7.33319e+06	7181591	4223534	3.43795e+06	5.54407e+06	2.00516e+06	36.1676
HSP82	P02829					6494287	4.71712e+06	3947920	3.38524e+06	4.63614e+06	1.35372e+06	29.1993	3.69334e+06	2502016	1.83254e+06	1.55146e+06	2.39484e+06	953074	39.797
HTB1;HTB2	P02293;P02294					5.92035e+06	6.71786e+06	4338539	3.2979e+06	5.06866e+06	1.5399e+06	30.3808	6275508	6.04002e+06	4.76686e+06	3457189	5.1349e+06	1.30005e+06	25.318
HTS1	P07263					476134	416974	338510	311079	385674	75169.7	19.4905	361537	288293	208927	188062	261705	79335.2	30.3148
HTZ1	Q12692					3.31258e+06	2.20504e+06	1.8354e+06	1.35078e+06	2.17595e+06	834598	38.3556	1.41245e+06	1.46155e+06	1.00311e+06	864163	1.18532e+06	296781	25.0381
HXK2	P04807					3.28682e+06	3.04126e+06	2.42182e+06	2.06007e+06	2.70249e+06	562043	20.7972	2.45482e+06	2.10678e+06	1.38136e+06	1.14236e+06	1.77133e+06	613014	34.6076
HYP2	P23301					597176	565448	464446	374542	500403	101209	20.2255	290633	245225	163129	129850	207210	73784	35.6084
IAH1	P41734					156283	145503	93801.8	73298	117221	40014.2	34.1355	184622	207759	193226	125920	177882	35933.2	20.2006
ICL1	P28240					168546	304983	202863	153313	207426	68259.6	32.9079	163802	285907	217644	120009	196841	71554.7	36.3516
ICL2	Q12031					391431	355126	339786	221250	326898	73686.3	22.541	247011	186716	129219	97414	165090	65943.1	39.9438
IDI1	P15496					387969	334086	232666	195418	287535	88976	30.9445	236144	193894	122104	103195	163834	62050.2	37.8738
IFA38	P38286					160813	404003	306154	249457	280107	101979	36.4073	175135	171620	119925	115735	145604	32147.8	22.079
ILS1	P09436					967435	884539	590588	491673	733559	228358	31.1302	986248	906132	575443	459252	731769	254208	34.7389
IMD3	P50095					788389	694018	555843	434854	618276	155152	25.0944	706696	630365	422924	343327	525828	170819	32.4857
IMP1	P28627					408663	375559	420024	294798	374761	56547.4	15.0889	421648	318258	405088	301787	361695	60423.5	16.7057
INP53	Q12271					908706	966272	565691	464871	726385	248327	34.1867	584753	443502	364885	299691	423208	122701	28.9932
INP54	Q08227					223690	252503	252623	223030	237962	16862.4	7.08617	302273	308669	270295	277880	289779	18566.9	6.40726
IPP1	P00817					2.33092e+06	1.96543e+06	1.63802e+06	1.34258e+06	1.81924e+06	425533	23.3907	2.6196e+06	2.16119e+06	1.54112e+06	1.18162e+06	1.87588e+06	639946	34.1144
IRC24	P40580					527647	426064	346505	363250	415867	82013.2	19.721	391989	277253	207094	183452	264947	93594.1	35.3256
ISC1	P40015					48755	62621	51511.6	35372.6	49565	11200.1	22.5968	60102	98184.7	54488.6	36024.2	62199.9	26102	41.9647
IST2	P38250					306434	268935	197409	123790	224142	80753.9	36.028	341766	316225	228868	151691	259637	86691.7	33.3895
KAP123	P40069					844277	811011	604388	513436	693278	160111	23.0947	519822	509428	291849	232097	388299	147955	38.1034
KAP95	Q06142					312683	299557	205088	186371	250925	64413.5	25.6705	302255	266980	165545	128494	215818	82141.9	38.0606
KRE33	P53914					166460	281607	188099	138328	193623	62094.3	32.0696	127149	161390	101968	73954.7	116115	37189.6	32.0281
KRS1	P15180					1344363	1.19315e+06	900654	731571	1.04243e+06	277257	26.5971	756316	648289	378420	319352	525594	210145	39.9824
KTR3	P38130					244949	239852	176758	119057	195154	59460.2	30.4683	461655	428605	311972	210217	353112	114880	32.5335
KTR6	P54070					171133	261541	158676	128999	180087	57106.1	31.7103	68915.7	106642	62238.2	49647	71860.6	24525	34.1285
LEU1	P07264					1.89495e+06	1.68341e+06	1.09643e+06	584453	1.31481e+06	592603	45.0714	322972	288304	157718	120174	222292	98475	44.2998
LGE1	Q02796					24894.5	23315.7	27376.3	30575.9	26540.6	3167.12	11.9331	14207.3	11255.6	13343.6	14018.7	13206.3	1352.31	10.2399
LIA1	P47120					131386	157598	86355.6	81705.6	114261	36560.1	31.9969	1.21679e+06	1.12005e+06	844498	110705	823010	500378	60.7985
LIP1	Q03579					25280.3	51453.5	49546.8	51019.8	44325.1	12722.7	28.7032	20284.7	43238.7	47651.3	43723.8	38724.6	12451	32.1527
LIP5	P32875					456751	360544	391827	281989	372778	72587.2	19.472	686754	479351	436421	325858	482096	150984	31.3183
LOC1	P43586					341513	369876	194129	122234	256938	118319	46.0496	156068	141184	83124.8	63526.1	110976	44620.6	40.2075
LSG1	P53145					125518	105326	99980.1	58527.1	97337.9	28114.1	28.883	103866	221223	96630.7	92320.6	128510	61992.1	48.2391
LSM1	P47017					598932	591995	498511	400226	522416	93448.2	17.8877	335552	310996	233802	176945	264324	72613.9	27.4716
LSM2	P38203					475509	528700	357365	333828	423850	93427.9	22.0427	488576	515286	299158	263804	391706	128556	32.8195
LSM5	P40089					741227	702322	464240	331129	559729	195491	34.926	442727	399240	181652	123736	286839	157694	54.9765
LYS2	P07702					728949	721781	435832	353620	560045	193844	34.6123	634191	581637	403672	329233	487183	144286	29.6164
LYS21	Q12122					2193449	1.89281e+06	1464342	1248642	1.69981e+06	424236	24.9578	1698361	1.37162e+06	666924	534827	1.06793e+06	558174	52.2668
LYS9	P38999					897513	926188	612802	552831	747334	191897	25.6775	508004	558771	326900	269723	415849	139265	33.4892
MAK16	P10962					82218.4	71601.8	40775.8	39333.7	58482.4	21723.3	37.1451	91784.5	85216.2	56820.4	55469.5	72322.7	18880	26.1052
MAM3	Q12296					23374.8	61562.1	20702.4	23893.9	32383.3	19502.7	60.2246	19498.5	55434.7	16024.5	18282.7	27310.1	18804.9	68.8569
MCK1	P21965					984807	1.11173e+06	466530	601971	791260	306291	38.7093	744121	863284	344711	401546	588416	254368	43.2293
MCR1	P36060					1.22578e+06	1.31644e+06	1.35631e+06	595325	1.12346e+06	356303	31.7147	924904	919091	1.03948e+06	696516	894999	143464	16.0295
MDY2	Q12285					317271	268606	219272	137843	235748	76556.1	32.4737	216894	192877	122719	77793.3	152571	63887.6	41.874
MEF2	P39677					120888	146867	140023	110794	129643	16696.9	12.8791	160686	111548	86851.6	72114.5	107800	38829.9	36.0203
MES1	P00958					618123	611433	465717	356792	513016	125667	24.4957	723722	541897	504601	299722	517485	173893	33.6034
MET12	P46151					220436	263050	108646	121949	178520	75243.7	42.1486	139895	129561	57195.8	65333.3	97996.3	42752.7	43.6269
MET22	P32179					255771	510684	196972	169121	283137	155939	55.0754	205646	312043	112170	192874	205683	82099.9	39.9157
MET5	P47169					182444	149122	118962	77949.9	132119	44456.2	33.6485	166040	175504	86758.8	73657.6	125490	52701.7	41.9967
MET6	P05694					3.98931e+06	3.97308e+06	2.6178e+06	2170692	3.18772e+06	934253	29.3079	1.9291e+06	1.82715e+06	1.10081e+06	899190	1.43906e+06	515307	35.8085
MET7	Q08645					792427	640349	464848	493373	597749	150855	25.2371	764255	592349	377149	364751	524626	190891	36.3861
MEU1	Q07938					219239	183980	156560	125998	171444	39700.5	23.1565	207464	130018	135634	136455	152393	36825.5	24.1649
MGR2	Q02889					914098	569914	588561	608696	670317	163290	24.3602	1.11645e+06	562166	632544	695436	751648	249217	33.156
MHO1	P47085					242485	301978	133403	122733	200150	86813.7	43.3743	171505	270766	129091	125424	174197	67690.7	38.8588
MHR1	Q06630					55936	73940.3	80993.7	100695	77891.2	18504.7	23.7571	18688.2	63776.5	46527.7	36319.3	41327.9	18873.4	45.6675
MIC19	P43594					469694	527837	456718	334561	447202	81212.8	18.1602	615514	945919	657783	365514	646182	237832	36.8056
MIC26	P50087					484817	532240	451082	296333	441118	102103	23.1463	408275	466054	571596	224486	417603	145422	34.823
MMS2	P53152					192624	184035	140388	123354	160100	33513.8	20.933	149886	133358	90297.8	78504.5	113012	34060.6	30.139
MMT1	Q03218					150543	576030	446799	291174	366137	184988	50.5242	1316479	612653	419231	464283	703162	417145	59.3242
MMT2	Q08970					387441	422464	370730	328946	377395	38832.4	10.2896	241065	1.35389e+06	1.08544e+06	906828	896805	474202	52.8769
MPC3	P53311					167826	118062	83775	79823.9	112372	40762.1	36.2744	178741	131871	60726.9	54506.8	106461	59612.5	55.9945
MPD1	Q12404					491657	438924	356407	247685	383668	106379	27.7268	256868	227657	181465	124090	197520	57965.7	29.3468
MRI1	Q06489					277885	240390	154771	136173	202305	67812.5	33.52	211554	200798	165070	118814	174059	41847.7	24.0423
MRM1	P25270					164354	194603	144176	78914.1	145512	48996.5	33.6719	109285	130335	96414.1	80100.3	104034	21214.8	20.3922
MRP1	P10662					941749	706546	968464	772206	847241	127870	15.0925	1.15513e+06	590279	1.3755e+06	1.19928e+06	1.08005e+06	340107	31.49
MRP10	O75012					39096.6	36410.7	37459.5	34573.1	36885	1896.58	5.14189	7091.18	2665.38	3474.64	3585.06	4204.07	1967.92	46.81
MRP2	P10663					298715	343822	262690	205757	277746	58351.7	21.009	25904.6	27974.1	20051.2	21470.6	23850.1	3711.35	15.5611
MRP51	Q02950					869528	930882	886991	710518	849480	96169.3	11.321	336907	305408	277579	131023	262729	91087.9	34.6699
MRP8	P35719					998992	1.77231e+06	1.16028e+06	918832	1.2126e+06	386410	31.8662	273126	338586	147526	149298	227134	94750	41.7155
MRPL1	Q04599					131022	177701	117510	87239.9	128368	37639.5	29.3215	63759.2	98794.3	59700.5	50572.3	68206.6	21124.3	30.9711
MRPL11	P36521					16765.8	15585.7	10597.5	7516.29	12616.3	4325.19	34.2825	8853.27	5496.77	4926.97	4571.59	5962.15	1964.72	32.9533
MRPL13	Q02204					306551	272970	307033	259477	286508	24062.2	8.39845	55706.8	48691.7	38675.7	31575.7	43662.4	10666.4	24.4293
MRPL16	P38064					336699	314400	253437	223256	281948	52625.8	18.6651	108196	61398.5	65128.4	50542.2	71316.4	25353.2	35.5504
MRPL20	P22354					825130	1.53994e+06	644618	438975	862167	478599	55.5112	148217	491460	213713	84564.9	234489	179245	76.4406
MRPL22	P53881					44094.8	53277.3	51693.9	55589	51163.7	4976.66	9.72693	4001.3	4534.08	4231.8	3581.91	4087.27	401.376	9.82014
MRPL23	Q12487					141215	154902	99207.8	114074	127350	25295.5	19.863	111494	72233	29211.1	17751.6	57672.4	42866	74.3266
MRPL27	P36526					109393	85851.9	84222.3	80030.6	89874.4	13241.3	14.7331	3594.58	6415.34	3099.14	6593.18	4925.56	1835.55	37.2658
MRPL9	P31334					102417	91680.6	88462.3	73706.9	89066.7	11851.3	13.3061	26806.2	25502.4	30311.4	11170	23447.5	8433.1	35.9659
MRPS12	P53732					494363	560303	567650	462134	521113	51301.9	9.84468	30114.7	27400.7	22796.4	25994.1	26576.5	3045.57	11.4596
MRPS17	Q03246					497920	2.11312e+06	671276	737223	1.00488e+06	745684	74.2059	140977	291193	308545	404163	286219	108826	38.0218
MRX1	P40050					29057.9	77281	123877	20178	62598.6	47941.4	76.5854	27519.9	71922.9	66019.8	22233.2	46924	25662.9	54.6903
MSC3	Q05812					163679	156113	166972	141984	157187	11108.5	7.06705	121119	151226	184979	137445	148692	27141.3	18.2533
MSF1	P08425					769172	699504	639228	431139	634761	145762	22.9633	745987	1.01966e+06	668621	228601	665717	328023	49.2736
MSM1	P22438					445541	776351	543627	451409	554232	154742	27.9201	288186	582059	440588	335583	411604	130264	31.6479
MSN5	P52918					489086	552481	441824	375680	464768	74717.1	16.0762	38825.8	44027.5	25283.1	21337.2	32368.4	10793.9	33.3469
MSS1	P32559					68368.8	88942	49067.9	32966.1	59836.2	24206.8	40.4552	42392.4	56810.3	33345.3	28066.3	40153.6	12581.9	31.3345
MTC1	P47018					126515	124434	92971.9	86350.9	107568	20870.1	19.4018	106171	116701	74400.4	74978.9	93062.9	21648	23.2617
MTG2	P38860					48769	34823.4	26168.5	17888.9	31912.4	13194.3	41.3454	25724.2	13265	5269.26	5671.93	12482.6	9563.31	76.613
MVD1	P32377					894690	790601	544341	398738	657093	226375	34.451	607223	521666	364236	258582	437927	156278	35.6859
MVP1	P40959					133420	151835	95510.6	70555.1	112830	36662.6	32.4936	128461	137559	91145.1	68534.8	106425	32269.8	30.3217
MXR1	P40029					371895	331124	289364	222125	303627	63933.7	21.0567	228879	188837	143803	112206	168431	51114.9	30.3476
MYO5	Q04439					387594	304728	273485	212214	294505	72992.3	24.7847	234367	216800	153454	116806	180357	54795.4	30.3817
NAS2	P40555					209380	147808	143550	142287	160756	32501.7	20.218	208254	128192	74221.5	52161.5	115707	69474	60.043
NAT2	P37293					26459.9	24934	16496.8	9359.24	19312.5	7951.57	41.1732	28513.2	22318	15486.7	10247.6	19141.4	7966.16	41.6174
NCL1	P38205					520115	511475	389452	277998	424760	114598	26.9794	719288	641099	458890	298105	529346	188859	35.6778
NEW1	Q08972					259929	261797	145364	121277	197092	74294.3	37.6953	189077	180752	85858.2	68837.5	131131	62583.6	47.7259
NGL2	Q03264					69926.8	76809.3	53650.3	46158.8	61636.3	14169	22.988	66157.2	64425.7	38970.1	31645.6	50299.7	17581.6	34.9537
NHP2	P32495					329438	249980	207407	173576	240100	67263.7	28.0148	259439	236153	147661	121413	191167	66940.7	35.017
NHP6A	P11632					837415	825372	495897	365136	630955	237574	37.653	817956	709646	533951	350205	602939	205144	34.0241
NIC96	P34077					36122.4	43342.8	27978	18126.9	31392.5	10844.6	34.5452	27470.6	35488.9	32817.3	29361	31284.5	3571.72	11.4169
NIP1	P32497					717866	552605	515789	345728	532997	152673	28.6442	468701	284332	229045	204973	296763	119343	40.215
NMA111	P53920					772441	942796	663842	152276	632839	340325	53.7776	383258	437766	305304	80517.8	301711	157162	52.0903
NOP1	P15646					937951	673958	474177	410433	624130	237430	38.0417	793471	486703	321609	264854	466659	237327	50.8566
NOP56	Q12460					531318	510459	338910	257884	409643	132919	32.4475	484430	429011	270611	200614	346166	132758	38.3509
NOP58	Q12499					502035	370451	265689	218678	339213	125726	37.064	410569	314133	348490	293389	341645	51260.6	15.004
NPL3	Q01560					864172	843534	587720	458946	688593	198114	28.7709	513242	546364	337778	243280	410166	144067	35.124
NPL6	P32832					65001.6	38847.5	18242.1	16275.7	34591.7	22698.4	65.6181	60093.9	39188.3	26845.9	31445.9	39393.5	14710	37.3412
NPT1	P39683					579813	528786	362675	312591	445966	128453	28.8033	702953	683228	374822	420365	545342	171804	31.5039
NSP1	P14907					231023	197084	188510	164204	195205	27642.6	14.1608	188995	97547.1	129420	68837.8	121200	51526.7	42.5138
NSR1	P27476					40962.9	74263	44737.1	35270.5	48808.4	17410.2	35.6704	23611.9	28603	21088.4	19546.4	23212.4	3965.26	17.0825
NTA1	P40354					76438872	71250472	54826000	44949848	61866298	1.4562e+07	23.5378	4855825	4405275	2.90369e+06	2.20459e+06	3.59235e+06	1.24597e+06	34.6841
NTF2	P33331					643714	594091	324244	283294	461336	183829	39.847	668101	655113	289351	243220	463946	229076	49.3755
NUG1	P40010					353582	399180	223933	203987	295170	95949.9	32.5066	175525	167302	108227	103444	138624	38060.4	27.4557
NUP49	Q02199					103210	96788.5	63478	47972.7	77862.4	26464	33.9881	379106	340634	231054	152437	275808	103434	37.5024
NUP57	P48837					316656	258215	193188	153541	230400	71893.2	31.2037	126233	115325	119072	99560.8	115048	11273	9.7985
NUP84	P52891					36297.2	8142.45	10105.1	7257.49	15450.6	13948.6	90.2789	2554.03	3171.33	3873.67	1815.75	2853.7	877.186	30.7386
NVJ2	Q06833					297014	403577	261696	188961	287812	89330.2	31.0377	220414	241241	190422	131398	195869	47774.5	24.3911
NYV1	Q12255					41543.8	51094.2	31102.2	29626.5	38341.7	10020.7	26.1352	34983.1	40510	29534.7	29347.7	33593.9	5300.01	15.7767
OLA1	P38219					2.58709e+06	2.0007e+06	1.40117e+06	1.37166e+06	1.84016e+06	576159	31.3104	2.81671e+06	2.24161e+06	1.58947e+06	1.40071e+06	2.01212e+06	646139	32.1123
OM14	P38325					575598	519282	354537	270508	429981	141777	32.9729	552801	422166	309265	248341	383143	134085	34.996
OMS1	Q06668					168969	181379	183042	180833	178556	6459.97	3.6179	813940	900996	1.04086e+06	1.6361e+06	1.09798e+06	370729	33.7648
OSH7	P38755					151582	142079	120217	100874	128688	22722	17.6566	140438	111033	83071.6	68078.3	100655	31941.7	31.7338
OSM1	P21375					4.11967e+06	5.71231e+06	1.04561e+06	713965	2.89789e+06	2.4231e+06	83.6159	574316	530515	491280	454100	512553	51661	10.0792
OXP1	P28273					928337	607216	511533	632006	669773	180033	26.8796	510505	303129	244254	348954	351710	114208	32.4721
OYE2	Q03558					5.96265e+06	5.35339e+06	4.38327e+06	3588760	4.82202e+06	1.04831e+06	21.74	3.41865e+06	2.93143e+06	2.01959e+06	1.5602e+06	2.48247e+06	845153	34.0449
PAA1	Q12447					857974	829053	613545	372550	668281	225303	33.7138	912789	857654	616521	287405	668592	284835	42.6021
PAB1	P04147					1.8279e+06	1.63774e+06	1.04699e+06	837738	1.33759e+06	470743	35.1934	785760	586506	380214	292087	511142	220773	43.1921
PAL1	Q05518					37387.5	34470.4	34894.5	26368.8	33280.3	4783.99	14.3749	21521.7	25758	27673.6	20608.4	23890.4	3375.52	14.1292
PAT1	P25644					151751	139733	108153	56874.8	114128	42366.4	37.1219	132592	121794	97084.7	49780	100313	36821.2	36.7064
PBI2	P0CT04					547750	497544	415591	316552	444359	101128	22.7582	318951	261953	190308	157837	232262	72331.8	31.1423
PBY1	P38254					100391	115016	94482.1	69988	94969.1	18757.6	19.7513	25282.9	13592.8	14936.5	11876.9	16422.2	6038.33	36.7692
PCK1	P10963					168685	388245	173475	108440	209711	122647	58.4836	96160.4	96000.8	62969.2	47768.2	75724.7	24310.5	32.1039
PDC1	P06169					17258252	14400583	11054506	8738694	1.2863e+07	3.74001e+06	29.0757	16610059	13826551	9417602	7.16587e+06	1.1755e+07	4.25779e+06	36.2211
PDC5	P16467					436818	157212	97977.9	70158.9	190542	168150	88.2483	381315	188033	170129	107611	211772	118169	55.8002
PFK1	P16861					1.37506e+06	1.4425e+06	896279	838127	1.13799e+06	314787	27.6616	1.05731e+06	1.0665e+06	597344	518271	809855	292848	36.1606
PFK2	P16862					3.34237e+06	3.13723e+06	2.03329e+06	2.12879e+06	2.66042e+06	675359	25.3854	2202426	2.01661e+06	1221365	1.20573e+06	1661531	522860	31.4686
PFY1	P07274					1.19142e+06	1.10738e+06	775752	623661	924554	269149	29.1112	1.00808e+06	861240	511415	418140	699719	280429	40.0774
PGA2	P53903					155445	173154	104002	59099.1	122925	51679.5	42.0415	166280	174220	127439	69923.5	134466	47636.4	35.4263
PGI1	P12709					3925149	4014297	3101963	2.34634e+06	3.34694e+06	783348	23.4049	4746393	4.69065e+06	3.00386e+06	2192018	3.65823e+06	1.26859e+06	34.6777
PGK1	P00560					4.01759e+06	3.32665e+06	2409895	2.01567e+06	2.94245e+06	902972	30.6878	3.85937e+06	3.06933e+06	2.04169e+06	1.73229e+06	2.67567e+06	974342	36.4149
PGM1	P33401					136244	121580	81542.3	56622.8	98997.4	36503.8	36.8735	84910.4	63130.5	55545.1	31337.2	58730.8	22100.4	37.6301
PKC1	P24583					80088.9	88729.8	51921.7	60480.5	70305.2	17026.1	24.2174	61341.3	59802.1	32439.5	26607.1	45047.5	18094.2	40.1669
PLB1	P39105					603913	487083	369011	286897	436726	138470	31.7063	281768	196354	192513	117005	196910	67343.2	34.2
PMA2	P19657					413913	332578	263472	160307	292567	107494	36.7416	413740	302201	454311	192210	340615	118003	34.6439
PMI40	P29952					1.93016e+06	1.80979e+06	1.47983e+06	1205310	1.60627e+06	328168	20.4304	870190	809528	516090	406720	650632	224387	34.4875
PNC1	P53184					1.42628e+06	1.10727e+06	613752	515969	915816	427529	46.6828	1.77777e+06	1.61608e+06	1.55704e+06	1.13752e+06	1.5221e+06	272841	17.9253
PNO1	Q99216					77901.6	55632.5	38595.9	54200.4	56582.6	16172	28.5812	113145	265986	23963.6	29319.3	108104	112899	104.436
PNP1	Q05788					656994	631964	506079	477358	568099	89557.2	15.7644	363627	318319	209155	185144	269061	85634.4	31.8271
POL30	P15873					988447	907657	764742	594406	813813	173062	21.2655	1.16566e+06	1.0468e+06	686340	539088	859474	295222	34.3491
POT1	P27796					223390	324622	340730	124328	253268	100431	39.6542	126640	113735	132705	68573.1	110413	28993.5	26.2591
PRE1	P22141					479767	488902	354374	289114	403039	97650.5	24.2285	290070	272839	170117	124121	214287	80109	37.384
PRE2	P30656					567620	658481	412319	477320	528935	107303	20.2867	509467	603001	356406	414411	470821	108379	23.0192
PRE3	P38624					215550	172217	142283	145190	168810	33950.2	20.1115	88933.4	57344.5	57787.3	49213.4	63319.7	17524.8	27.6768
PRE5	P40302					1.23073e+06	1104306	846896	699759	970424	240973	24.8318	851885	727580	520299	420728	630123	195435	31.0153
PRE7	P23724					607391	527186	504722	283764	480766	138531	28.8146	319018	289687	202648	184326	248920	65547.2	26.3327
PRE8	P23639					721177	650062	430936	353861	539009	174621	32.3966	665708	567091	325093	280815	459677	186271	40.5222
PRO1	P32264					27324.5	29994	23818.6	18141.3	24819.6	5120.24	20.6298	27215.4	28729	25532.9	28400.9	27469.6	1445.54	5.26234
PRO2	P54885					497175	427214	337584	287195	387292	93378	24.1105	356753	328616	218944	182826	271785	83975	30.8976
PRO3	P32263					92676.3	105214	67228.7	57932.2	80762.7	21940.7	27.1669	64265.7	89984.8	26049.8	33708	53502.1	29395.5	54.9427
PRP43	P53131					426070	436751	230562	178671	318013	132714	41.7321	413579	412376	223569	164365	303472	128736	42.421
PRS1	P32895					146344	143825	79557.8	75435.6	111291	39071.8	35.1079	126415	122010	86341.9	73630.7	102099	26117.9	25.5809
PRS2	P38620					132181	134078	78936.7	82643	106960	30266.1	28.2967	105638	100106	48738.2	66770.6	80313.3	27163.1	33.8214
PRS3	P38689					440180	425653	220085	290088	344002	106738	31.0284	432067	470579	309353	197031	352257	124239	35.2693
PRS5	Q12265					64831.9	293514	275860	2.2535e+06	721926	1.02632e+06	142.164	94139.4	177686	153920	641906	266913	252454	94.583
PSA1	P41940					10988630	10102848	7545849	6672547	8.82747e+06	2.04804e+06	23.2008	5.38144e+06	4.71531e+06	3.08617e+06	2.62182e+06	3.95118e+06	1.30958e+06	33.144
PSE1	P32337					72957.9	65736	28497.5	37076.5	51067	21598.7	42.2948	44896	38199.7	15880.5	18312.3	29322.1	14413.5	49.1559
PSP2	P50109					0.512463	16784	18043.5	19757.7	13646.4	9178.55	67.2597	290.502	7180.68	9113.31	8980.15	6391.16	4161.5	65.1134
PSR1;PSR2	Q07800;Q07949					55617.4	99121.5	102525	50970.2	77058.5	27541.7	35.7413	31674.1	47608.4	76598.8	42895.5	49694.2	19141.2	38.518
PTC2	P39966					160851	180207	128848	111869	145444	30814.5	21.1866	136053	163279	101628	68418	117345	41234.2	35.1395
PTI1	P39927					34230.8	34082.8	27019.5	19736.6	28767.4	6897.16	23.9756	26183	25089	16600.9	507.107	17095	11858.9	69.3703
PUF4	P25339					75199.4	122116	82740.6	60458.3	85128.6	26337.5	30.9385	44269.5	75669.8	56687.8	42438.3	54766.4	15305.9	27.9476
PUP3	P25451					615963	551196	315128	224808	426774	186662	43.738	641269	589398	352387	241497	456138	190496	41.7629
PUS1	Q12211					158240	135113	122414	93432.6	127300	27013.7	21.2205	182200	114816	88765.7	63935.3	112429	50942.2	45.3104
PUT1	P09368					19932	72091	10215.7	32427.7	33666.6	27181.8	80.7382	19777.2	48637.5	15301.8	25920.2	27409.2	14806.4	54.0201
PXP1	P39994					625782	466634	441990	242336	444186	157299	35.413	411964	356378	445411	229868	360905	94761.7	26.2567
PYC2	P32327					1.96875e+06	1.94916e+06	1234044	1.05641e+06	1.55209e+06	475438	30.6321	1.58857e+06	1.70634e+06	1.04362e+06	881209	1.30493e+06	403899	30.9517
QNS1	P38795					484715	440458	392424	293815	402853	81881.1	20.3253	383113	327287	259482	181632	287879	87019.8	30.228
QRI1	P43123					343800	338188	224450	173413	269963	84655.9	31.3584	232898	206491	142946	115772	174527	54400.9	31.1705
QRI7	P43122					134045	198049	121788	119052	143233	37120.9	25.9164	87762.2	165519	88575.5	93298.5	108789	37898.6	34.8369
RAI1	P53063					98186	105484	58279.5	256459	129602	87078.9	67.1894	67652.7	71674	51870.7	73920.3	66279.4	9949.55	15.0115
RBL2	P48606					233204	303516	234608	139067	227599	67532.1	29.6715	260810	239365	143905	103407	186872	75354.9	40.3244
RDH54	P38086					1.08665e+06	821529	382800	400015	672748	342492	50.9093	6137801	4.13091e+06	1.6771e+06	1.95682e+06	3.47566e+06	2.08631e+06	60.0263
REB1	P21538					280695	351395	159185	137439	232178	101440	43.6904	277530	302426	163198	191620	233693	66797	28.5832
RET1	P22276					65744.9	72857.7	112001	51434.5	75509.5	25907.5	34.3102	90211.5	94910.6	100348	58100.7	85892.8	18985.5	22.1037
RET3	P53600					375769	417586	307702	279963	345255	62812.2	18.193	744450	896422	501312	241098	595821	287061	48.1791
RGD1	P38339					89682	106264	90714.9	76945.2	90901.6	12004.4	13.2059	241129	365139	268198	220918	273846	63870.1	23.3234
RGD2	P43556					109129	102633	64896	49426	81520.8	28950.3	35.5128	71051.4	71769.2	41518.7	33271.8	54402.8	19927.3	36.6292
RIB3	Q99258					452572	421305	339472	247272	365156	91924.8	25.1742	289608	211570	166897	148002	204019	62977.7	30.8685
RIB4	P50861					663690	658240	435839	308409	516545	174703	33.8214	565555	547608	441778	285173	460029	128729	27.9829
RIB5	P38145					722361	649222	464086	391654	556831	154727	27.7871	564796	508510	304472	276963	413685	144276	34.8758
RIM2	P38127					662166	389500	265367	216843	383469	199517	52.0294	261658	252441	164993	125617	201177	66594.7	33.1026
RML2	P32611					362926	387248	348510	252129	337703	59247.1	17.5441	74667.2	115871	59291.4	46736.8	74141.6	30073	40.5616
RNR4	P49723					4595213	3.98687e+06	2.53779e+06	2.16786e+06	3.32193e+06	1.15616e+06	34.8039	2.34734e+06	1.87247e+06	985831	818206	1.50596e+06	727047	48.2779
RNY1	Q02933					321901	273369	761488	319879	419159	229317	54.7089	225652	187423	168399	129703	177794	39933.6	22.4606
RPA190	P10964					314340	298469	196878	152406	240523	78477.1	32.6277	292342	287379	182546	135428	224424	77996.2	34.754
RPB10	P22139					207089	231365	198278	183398	205033	20093.8	9.80027	547309	370767	446637	291270	413996	109191	26.375
RPB8	P20436					373992	321654	243717	219267	289657	71183.9	24.5752	276756	235743	157222	139436	202289	64925.6	32.0954
RPC40	P07703					635844	541458	587311	334981	524899	132347	25.2138	321835	274022	189355	123284	227124	88277.7	38.8676
RPG1	P38249					428389	437176	292044	240492	349525	98479.3	28.1752	516874	462497	304106	248495	382993	127224	33.2184
RPL11A;RPL11B	P0C0W9;Q3E757					1.82697e+06	1.65559e+06	1.17073e+06	1.11822e+06	1.44288e+06	352251	24.4131	2.75127e+06	2406395	1.28192e+06	1.02121e+06	1.8652e+06	842726	45.1816
RPL12A;RPL12B	P0CX53;P0CX54					2.99808e+06	2.86921e+06	1.96287e+06	1.6871e+06	2.37932e+06	652040	27.4045	2.11554e+06	1880504	1.06728e+06	878757	1.48552e+06	604434	40.6884
RPL13B;RPL13A	P40212;Q12690					3.1984e+06	3.15537e+06	2241271	1.80822e+06	2.60082e+06	688507	26.4727	2.3656e+06	2.17012e+06	1.37817e+06	1050651	1.74114e+06	627828	36.0586
RPL14A	P36105					3.08338e+06	2.52618e+06	1.71184e+06	1.98684e+06	2.32706e+06	607157	26.0911	2.35579e+06	1.84971e+06	1.19674e+06	1.29912e+06	1.67534e+06	536661	32.033
RPL15A	P05748					1.81005e+06	1.91581e+06	1207985	1.03551e+06	1.49234e+06	435820	29.2038	1.86206e+06	1.6368e+06	964145	810951	1.31849e+06	509884	38.6718
RPL17A	P05740					1.68098e+06	1.61821e+06	1387694	1.25492e+06	1.48545e+06	198793	13.3827	968794	886524	591627	502768	737428	225154	30.5324
RPL19A;RPL19B	P0CX82;P0CX83					1.86202e+06	1604701	847025	787171	1.27523e+06	539887	42.3365	1.6049e+06	1.27824e+06	629754	528027	1.01023e+06	517283	51.2044
RPL21B	Q12672					740878	975567	561832	391063	667335	250248	37.4996	653526	761436	374873	269654	514872	230760	44.8188
RPL23A;RPL23B	P0CX41;P0CX42					3.49649e+06	3.3369e+06	2.12788e+06	2.02883e+06	2.74752e+06	776487	28.2614	2.81254e+06	2532533	1591495	1.4031e+06	2.08492e+06	692369	33.2085
RPL24A	P04449					992992	727439	521668	552630	698682	216110	30.9311	996822	727338	512922	542375	694864	222552	32.0282
RPL25	P04456					2726604	1.63884e+06	1.76342e+06	1.82115e+06	1.9875e+06	498572	25.0854	1.2652e+06	1.19156e+06	699722	629495	946495	328134	34.6683
RPL26A	P05743					995761	911826	671653	548376	781904	207610	26.5518	764205	632776	416041	347872	540223	192487	35.6311
RPL26B	P53221					882904	866366	622741	454149	706540	206052	29.1635	693953	653572	421652	355834	531253	167548	31.5384
RPL28	P02406					1.85092e+06	1.56267e+06	1.10565e+06	742997	1.31556e+06	489749	37.2275	1.77816e+06	1.42742e+06	900663	677699	1.19599e+06	499441	41.7598
RPL2A;RPL2B	P0CX45;P0CX46					3.48196e+06	3.2732e+06	2.29117e+06	1.73054e+06	2.69422e+06	826010	30.6586	3.58924e+06	3.11975e+06	2.14316e+06	1.59219e+06	2.61108e+06	907861	34.7695
RPL31A	P0C2H8					677296	329399	283807	315628	401533	184831	46.0315	521359	270875	215562	213374	305292	146481	47.9804
RPL33A;RPL33B	P05744;P41056					982273	800494	640532	638734	765508	163199	21.3191	590130	463975	345071	294632	423452	131861	31.1395
RPL35A;RPL35B	P0CX84;P0CX85					840953	744815	464560	393876	611051	215540	35.2736	919313	805819	449969	373205	637076	266314	41.8025
RPL39	P04650					769244	580189	450935	440964	560333	153030	27.3106	455522	325948	238152	229115	312184	105066	33.655
RPL4A	P10664					1.90314e+06	1.42032e+06	1.18546e+06	1.03565e+06	1.38614e+06	379287	27.3627	1.46765e+06	1.0436e+06	797795	664360	993352	353065	35.5428
RPL5	P26321					2.14546e+06	2.24779e+06	1.47253e+06	1.21626e+06	1.77051e+06	504765	28.5096	1.45955e+06	1.47376e+06	863175	708246	1.12618e+06	398243	35.3622
RPL6A	Q02326					497273	486856	287890	288521	390135	117775	30.1883	795532	728956	353730	348365	556646	238965	42.9295
RPL6B	P05739					505216	734286	162968	125048	381880	290567	76.0885	338413	513411	155464	207541	303707	159587	52.5465
RPL7A	P05737					1.59794e+06	1.50405e+06	1.07924e+06	906513	1.27194e+06	332077	26.108	1.24916e+06	1.09749e+06	734961	631234	928210	292803	31.5449
RPL8A	P17076					343533	368584	289236	231056	308102	61116.1	19.8363	328004	334598	223705	176599	265726	78169	29.4171
RPN1	P38764					495640	463280	315638	275543	387525	108221	27.9262	309897	273646	150998	126869	215353	90014.3	41.7986
RPN10	P38886					632985	599928	466248	497183	549086	79958.2	14.5621	437652	378266	268296	221611	326456	99034.9	30.3364
RPN11	P43588					457777	412900	290464	260426	355392	94910.8	26.706	263617	230883	141804	114744	187762	70845.2	37.7314
RPN12	P32496					355070	199240	125253	115648	198803	110671	55.6685	267643	166897	100624	97763.9	158232	79625.9	50.3223
RPN13	O13563					211239	266589	171911	114680	191105	64063.6	33.5227	158334	202274	161051	88510.2	152542	47185.1	30.9325
RPN2	P32565					368981	459593	479016	227978	383892	114471	29.8186	265534	297122	170463	140346	218366	74853.5	34.2788
RPN5	Q12250					485966	450040	352204	134145	355589	158080	44.456	303785	278715	233426	107444	230843	87266.6	37.8035
RPN8	Q08723					215645	159319	61937.7	58515.5	123854	76998.3	62.1684	139307	92102.1	42211.1	36441.5	77515.4	48181.8	62.1577
RPP0	P05317					5681180	4.57799e+06	3191293	2.75878e+06	4.05231e+06	1.33468e+06	32.9363	3.77956e+06	2.86855e+06	1.60405e+06	1330296	2.39561e+06	1.14024e+06	47.5969
RPP1A	P05318					302327	378429	160683	66558.1	226999	139934	61.6451	279906	288552	112990	44231.3	181420	122038	67.2686
RPP2A	P05319					477517	670000	401289	327374	469045	147328	31.4101	311544	400958	193250	181001	271688	104365	38.4135
RPP2B	P02400					218642	180044	147316	126083	168021	40391.6	24.0396	430638	205179	234747	182549	263278	113602	43.149
RPS0A;RPS0B	P32905;P46654					13940760	13457235	9645646	7.76187e+06	1.12014e+07	2.9913e+06	26.7048	8891857	8243109	5.0571e+06	3.78921e+06	6495321	2.46236e+06	37.9097
RPS11A;RPS11B	P0CX47;P0CX48					1.70265e+06	1.56942e+06	1.08867e+06	1.06056e+06	1.35533e+06	328869	24.265	1.32547e+06	1.13378e+06	666008	618254	935880	348647	37.2534
RPS12	P48589					2.07852e+06	1.81638e+06	1.41462e+06	1.16703e+06	1.61914e+06	406680	25.1171	1.66242e+06	1.35536e+06	890220	709364	1.15434e+06	434480	37.6388
RPS13	P05756					1.48386e+06	1.18965e+06	727125	707586	1.02705e+06	377325	36.7386	1.06498e+06	819629	471783	405439	690457	308763	44.7186
RPS15	Q01855					2.77387e+06	2.67559e+06	1.97367e+06	1.71444e+06	2.28439e+06	520903	22.8027	2103156	1.82475e+06	1.2281e+06	963629	1.52991e+06	525137	34.3248
RPS16A;RPS16B	P0CX51;P0CX52					2.57583e+06	2.2811e+06	1.6859e+06	1.35145e+06	1.97357e+06	555902	28.1673	1.94628e+06	1.63009e+06	1.04053e+06	822618	1.35988e+06	518818	38.1517
RPS17A;RPS17B	P02407;P14127					914195	715508	502156	402438	633574	228149	36.0098	698276	517287	325200	260207	450242	198128	44.0048
RPS19A	P07280					1.37381e+06	1.11186e+06	850945	573795	977602	343563	35.1434	765058	682081	414142	312430	543428	214802	39.5272
RPS1A	P33442					711556	754011	499969	436171	600427	156002	25.9818	681657	626526	405140	330585	510977	169535	33.1786
RPS1B	P23248					2.14822e+06	1.92435e+06	1183516	952866	1.55224e+06	574128	36.9871	1.54857e+06	1.33419e+06	859371	649089	1.09781e+06	415237	37.8243
RPS20	P38701					2992801	2.70116e+06	1.83497e+06	1.67564e+06	2.30114e+06	644717	28.0173	3.04681e+06	2.54936e+06	1.66937e+06	1.44275e+06	2.17707e+06	751008	34.4962
RPS21B	Q3E754					767750	721438	437074	419771	586508	183654	31.3131	487686	483496	262749	231940	366468	138136	37.694
RPS22A;RPS22B	P0C0W1;Q3E7Y3					1035535	1.28523e+06	734494	666893	930539	285643	30.6965	727556	824993	558932	508370	654963	147073	22.4552
RPS26B	P39939					282554	279804	173985	138619	218741	73537.8	33.6187	264980	235345	131366	119762	187863	73101.1	38.9119
RPS28A	Q3E7X9					992336	918575	656546	623001	797614	185237	23.2239	868928	700635	496869	455411	630460	191729	30.411
RPS28B	P0C0X0					1.27355e+06	878788	598708	720530	867893	293741	33.8452	1.2257e+06	778017	503883	536556	761040	333028	43.7596
RPS29B	P41058					2589854	2.03111e+06	1.75301e+06	1.38055e+06	1.93863e+06	509427	26.2776	3.15374e+06	1.98522e+06	1194859	808510	1.78558e+06	1.03527e+06	57.9792
RPS31	P05759					186360	163041	106203	86923.9	135632	46773.2	34.4853	434565	400770	257617	230625	330894	101741	30.7473
RPS4A;RPS4B	P0CX35;P0CX36					3.25138e+06	2.54307e+06	1.4303e+06	1.26159e+06	2.12158e+06	943674	44.4797	738587	592311	388559	313692	508288	193477	38.0645
RPS5	P26783					4409344	3799054	1.91763e+06	1.40728e+06	2.88333e+06	1.44667e+06	50.1735	2.69557e+06	2.32695e+06	1.17789e+06	828638	1.75726e+06	894981	50.9304
RPS6A;RPS6B	P0CX37;P0CX38					2.74925e+06	2.25077e+06	1.18191e+06	1.03523e+06	1.80429e+06	830883	46.0504	1.39719e+06	1.17705e+06	737278	547611	964782	390651	40.4911
RPS7A	P26786					2.86685e+06	2.28769e+06	1491659	1.16501e+06	1.9528e+06	770475	39.4549	2458635	1.8524e+06	1.12799e+06	850475	1.57238e+06	726289	46.1905
RPS7B	P48164					506694	411146	280425	223208	355368	127924	35.9975	493281	394419	276299	205497	342374	127257	37.1689
RPS8A;RPS8B	P0CX39;P0CX40					5402687	4522384	2.5422e+06	2388160	3.71386e+06	1.48729e+06	40.0471	4.14492e+06	3.32984e+06	1.77324e+06	1.59591e+06	2.71098e+06	1.23314e+06	45.487
RPS9B	P05755					409780	224447	155636	179065	242232	115293	47.5962	325756	176179	91913.3	96095.3	172486	109290	63.3617
RPT1	P33299					813758	664097	434746	358677	567819	209129	36.8302	646128	490428	310941	228819	419079	186668	44.5425
RPT4	P53549					324773	253358	194095	174274	236625	67691.7	28.6071	190580	152430	102156	86750.5	132979	47551.1	35.7583
RPT5	P33297					195117	184409	160392	116251	164042	35013.4	21.3441	184882	159571	108020	97357.6	137458	41683.8	30.3249
RPT6	Q01939					637963	605793	361670	337413	485710	158092	32.5486	593430	546153	293613	257205	422600	171699	40.6291
RRF1	P38771					69311.2	72943.5	58133	21928.5	55579.1	23302.2	41.9263	102464	97780.8	84102.9	111794	99035.4	11533.8	11.6462
RRP12	Q12754					200758	236923	156170	125391	179811	49061.2	27.2849	225077	267477	161839	125146	194885	63604.7	32.6371
RRP4	P38792					155282	77816.2	128843	107897	117460	32778.1	27.9058	115870	103617	75462.6	53720.5	87167.3	27988.6	32.1091
RRP40	Q08285					165424	159620	108364	100797	133551	33678.4	25.2176	134330	133557	88698.5	69017.5	106401	32804.4	30.831
RRP9	Q06506					34226.6	30410.5	32013.1	29146.7	31449.2	2191.8	6.96933	32000.7	24658.1	25381.2	18515	25138.7	5515.11	21.9387
RSM28	Q03430					921252	993739	1.11499e+06	594684	906165	222504	24.5544	138103	64524.4	6991.96	20342.8	57490.6	59098.7	102.797
RSN1	Q03516					147425	171810	107942	101764	132235	33244.5	25.1404	33340.6	47272.2	57952.3	43853	45604.5	10144.3	22.244
RTN2	Q12443					91867.8	51051.4	47956.9	35798.1	56668.5	24372.2	43.0083	53758.8	29847.7	29041.7	21336.9	33496.3	14042.5	41.9227
RVB2	Q12464					565573	629962	411373	377190	496024	121194	24.433	407734	373739	236971	214471	308229	96714.7	31.3776
SAH1	P39954					5114363	4849057	3.26942e+06	2472788	3.92641e+06	1.26585e+06	32.2395	3.8226e+06	3.57539e+06	2.1489e+06	1.56793e+06	2.7787e+06	1.09348e+06	39.352
SAM1	P10659					2.79855e+06	2.08411e+06	1.63768e+06	1.39892e+06	1.97981e+06	615281	31.0777	1.22372e+06	920351	591044	470492	801403	339734	42.3924
SAR1	P20606					1149233	1.13657e+06	752792	665615	926053	252966	27.3166	722677	687954	413340	349963	543483	189182	34.8092
SBA1	P28707					4657431	4485318	3468006	2.66451e+06	3.81882e+06	931486	24.392	2.86371e+06	2588946	1.6592e+06	1.2296e+06	2.08536e+06	768847	36.8687
SCL1	P21243					1.06579e+06	1.04562e+06	583826	502700	799485	297821	37.2517	758502	725050	413276	395746	573143	195330	34.0804
SCO2	P38072					212970	71364.1	60344.6	58509.7	100797	74997.1	74.4041	228964	124625	126081	105506	146294	55905.1	38.2141
SCS2	P40075					215580	208007	111506	128293	165847	53584.7	32.3098	175246	146136	65843.9	70986.3	114553	54625.2	47.6855
SCS7	Q03529					235894	239732	170480	255584	225422	37606.8	16.6828	257782	248498	168629	70738.7	186412	86881	46.607
SDH3	P33421					1374920	1397263	1.09757e+06	888104	1.18946e+06	242788	20.4116	972807	1125333	745423	477372	830234	282321	34.005
SDH5	Q08230					549886	473474	319749	250149	398315	137536	34.5295	199970	200331	214703	225583	210147	12368.6	5.88568
SDS22	P36047					4577862	3.47887e+06	3.49274e+06	2.84534e+06	3.5987e+06	719236	19.986	434184	322108	279915	205170	310345	95676.9	30.8293
SDS23	P53172					175203	155784	84206.5	60833.7	119007	55093	46.294	122951	134851	81586.5	58891.7	99569.8	35447.1	35.6003
SEC21	P32074					799709	714652	537527	424250	619035	169677	27.4099	538669	445511	362178	246765	398280	124097	31.1581
SEC26	P41810					617483	632672	425279	356862	508074	138101	27.1812	346059	334750	199603	160862	260319	93931.6	36.0833
SEC27	P41811					6439404	7729894	5.19973e+06	3.66806e+06	5.75927e+06	1.73515e+06	30.1279	4219621	4470752	3.50184e+06	2480884	3.66827e+06	891730	24.3093
SEC3	P33332					97181.7	99479.5	145791	124042	116624	22932.5	19.6637	57529.6	52561.1	57020.9	59469.3	56645.3	2919.98	5.15485
SEC31	P38968					856290	754112	558057	374037	635624	213836	33.6419	518591	461865	317711	208138	376576	140569	37.3282
SEC53	P07283					1.7029e+06	1.72068e+06	1.01633e+06	823364	1.31582e+06	464022	35.265	666262	648539	396618	289329	500187	186884	37.3628
SEC6	P32844					81143.8	104945	50858.1	35466.5	68103.3	31037	45.5735	56419.2	81145.8	37522.2	30632.6	51429.9	22611.8	43.9662
SEC61	P32915					329047	476934	150655	121059	269424	166066	61.6374	172618	248693	83652.3	83813.1	147194	79589	54.0707
SEC66	P33754					63179.3	98373.1	136132	187740	121356	53347.7	43.9597	32656.6	52943.4	65704.5	76150.5	56863.7	18721.6	32.9236
SEC9	P40357					248189	268048	113699	154943	196220	73877.3	37.6502	38712.1	31906.4	14729.3	8175.02	23380.7	14303.8	61.178
SER1	P33330					587784	568696	378884	327964	465832	131682	28.2682	536380	547819	303018	244889	408027	156692	38.4024
SER3	P40054					768546	616415	488581	505217	594690	129051	21.7006	693052	529702	311235	307555	460386	186674	40.5473
SER33	P40510					1.60072e+06	1.23342e+06	829597	715744	1.09487e+06	403810	36.8819	1.06441e+06	815044	458092	416516	688516	307888	44.7177
SFM1	Q12314					470295	400071	314939	251991	359324	95682	26.6284	316199	264395	192876	147717	230297	74747.6	32.4571
SGT2	Q12118					720575	601095	520545	440369	570646	119566	20.9527	500482	401150	262383	210817	343708	131848	38.3604
SGV1	P23293					14414.9	18105.6	7398.9	5200.65	11280	6012.15	53.2991	69402.4	14633.8	6740.34	5140.76	23979.3	30565	127.464
SHB17	P36136					266163	366402	318645	268428	304910	47617.3	15.6169	90650.8	268249	228976	145333	183302	80266.1	43.7889
SIP18	P50263					111749	120518	78844	61379.9	93122.7	27742.4	29.7912	57602.9	73399.5	32264.2	29320.2	48146.7	21085.7	43.7946
SLA1	P32790					239707	217467	144019	135910	184276	52070.7	28.257	213976	180071	115537	103089	153168	52743.1	34.4347
SLA2	P33338					426848	249709	178932	54393.7	227470	155518	68.3683	151058	220133	180125	120572	167972	42431.5	25.261
SLT2	Q00772					34902.6	42723	26728	15985.6	30084.8	11445.4	38.0438	34980.5	33324.8	19549	8132.92	23996.8	12637.2	52.6621
SMC3	P47037					171748	174354	250479	88065.4	171162	66349.6	38.7643	184435	169252	382778	109036	211375	118817	56.2114
SNF4	P12904					71876.2	71561.4	22149.2	21719.6	46826.6	28743.9	61.3836	48565.9	55808.8	14962.9	14542.8	33470.1	21814.8	65.177
SNO4;HSP33;HSP32	Q04902;Q08914;Q08992					27543.4	75180	25522.3	31626.6	39968.1	23611.5	59.076	28028.7	116653	39269.8	29349.6	53325.3	42515.5	79.7286
SNZ3;SNZ2;SNZ1	P43545;P53824;Q03148					326354	251661	247923	116392	235583	87286	37.0511	90050.5	85097.1	71337.7	37887.7	71093.2	23510	33.0692
SOL3	P38858					289400	220442	172009	106507	197089	77246.2	39.1935	234182	187479	139356	97113.8	164533	59320.3	36.0538
SOL4	P53315					633935	617668	414246	392033	514470	129044	25.0829	489167	407896	202957	183752	320943	151220	47.1174
SOV1	Q04748					303888	98729.2	105253	111965	154959	99433.2	64.1675	91908.4	81899.3	94384.6	120736	97232.2	16573	17.0448
SPA2	P23201					17639.1	24504.1	11886.5	7658.32	15422	7306.96	47.3801	14383.8	16342.2	8501.15	4672.34	10974.9	5362.52	48.8618
SPC1	P46965					377204	159825	208350	304063	262360	97226.1	37.0582	238609	252737	197462	175123	215983	35941.6	16.641
SPG4	Q04438					289171	245148	242014	226903	250809	26786.2	10.6799	124268	155110	168188	161527	152273	19418.6	12.7524
SPT16	P32558					276139	305611	167357	149455	224641	77765.8	34.6179	238425	235900	123570	100747	174661	72777.2	41.6677
SPT5	P27692					317292	306030	183718	150313	239338	84742.6	35.407	178197	168037	130837	102838	144977	34694	23.9306
SRB6	P32570					189156	195911	135635	131250	162988	34274.4	21.0288	89257.8	72082.9	49844.6	38772.4	62489.4	22590.3	36.1507
SRM1	P21827					141955	150937	85700.8	52803.2	107849	46691.9	43.2937	215473	192133	129095	59830.5	149133	69824.8	46.8205
SRN2	Q99176					144677	167761	82306.5	97869.4	123154	39836.7	32.3472	114924	126414	53803.2	61840.8	89245.7	36733.7	41.1603
SRP1	Q02821					338947	246612	129910	136500	212992	99580.4	46.7531	244775	180621	110536	92707.1	157160	69653.5	44.3201
SRP101	P32916					218156	174143	143897	114070	162567	44439.8	27.3364	271043	209104	157246	138416	193952	59453.8	30.6538
SRP68	P38687					273438	277964	217481	175715	236149	48784	20.6581	141103	136222	85781.2	69128.9	108059	36041.2	33.3534
SRV2	P17555					778196	759265	494709	402711	608720	188701	30.9996	423441	376999	232847	168035	300330	119848	39.9053
SSA1	P10591					4.49319e+06	4.57656e+06	2.90717e+06	2.64431e+06	3.65531e+06	1.02186e+06	27.9554	2.9348e+06	2.75646e+06	1588013	1.38562e+06	2.16622e+06	792201	36.5706
SSA2	P10592					11024560	11079002	6.33727e+06	5.41426e+06	8.46377e+06	3.01212e+06	35.5884	5729072	5255381	2842448	2.35294e+06	4.04496e+06	1.69414e+06	41.8827
SSA3	P09435					581709	512881	523151	356613	493589	96217.7	19.4935	368998	354347	236816	177519	284420	92623.3	32.5657
SSA4	P22202					1.66527e+06	1.90171e+06	916204	987819	1.36775e+06	490533	35.8642	345964	352531	310758	382140	347848	29309.1	8.42584
SSB2	P40150					3072658	2.53697e+06	1.7399e+06	1.42766e+06	2.1943e+06	749035	34.1356	1512684	1.20688e+06	804426	654262	1.04456e+06	389652	37.3028
SSD1	P24276					231372	174989	137601	115109	164768	50808.9	30.8367	101776	89634	77052.6	58279.6	81685.4	18583.9	22.7506
SSE1	P32589					3.39492e+06	3.11551e+06	2.62225e+06	2.02175e+06	2.7886e+06	602834	21.6178	2.28608e+06	2.01307e+06	1393627	1.02409e+06	1.67921e+06	574598	34.2183
SSM4	P40318					178697	123540	116954	152319	142877	28391.1	19.8709	225358	160168	227373	343433	239083	76249.7	31.8926
SSO1	P32867					258483	272285	295081	194959	255202	42903.7	16.8117	142117	123656	199128	85442.3	137586	47331.8	34.4017
SSS1	P35179					930373	945939	574422	508142	739719	230815	31.2031	679399	626927	448610	405892	540207	133323	24.68
STE23	Q06010					156518	197864	147314	120186	155470	32196.2	20.7089	208254	257862	148359	116226	182675	62982.8	34.478
STE24	P47154					420668	463605	312063	289822	371539	83874.6	22.5749	389933	404884	271873	220569	321815	89972.9	27.958
STF2	P16965					191331	164973	199357	135347	172752	28940.6	16.7527	102265	66811.7	61116	54142.5	71083.8	21423.4	30.1383
STH1	P32597					55041.5	28416	24911.5	23785.5	33038.6	14800.5	44.7976	73983.8	24136.5	19705.1	16488.2	33578.4	27118.8	80.7626
STI1	P15705					1.18853e+06	1.17672e+06	837798	725895	982238	235908	24.0174	547846	478662	295706	250979	393298	142538	36.2416
STM1	P39015					751439	522966	458618	375462	527121	161275	30.5954	456709	295039	200289	163543	278895	130848	46.9165
STO1	P34160					173782	197759	141068	124758	159342	32733.3	20.5428	198926	217651	127584	113497	164414	51556.4	31.3576
STT3	P39007					273966	292723	220742	110373	224451	81935.6	36.5049	146075	147735	126358	73383.7	123388	34721.5	28.1401
SUI1	P32911					975278	895853	643420	557172	767931	199398	25.9656	590338	542852	353685	290798	444418	144699	32.5592
SUI2	P20459					99213.4	113055	85412.8	81318.2	94749.8	14405.9	15.2041	127294	124749	115792	109910	119436	8041.76	6.73311
SWS2	P53937					332936	251318	234020	124247	235630	85874.8	36.4447	62552.4	75164.2	137413	50712.1	81460.4	38614.8	47.4031
SYP1	P25623					438858	467167	401459	468964	444112	31601.9	7.11575	138686	157435	64530.1	103300	115988	40995.7	35.3448
TAF10	Q12030					28653.5	26846.9	16615.4	20198.6	23078.6	5637.56	24.4277	12793.9	14208.9	9132.65	8089.89	11056.3	2913.08	26.3476
TAF12	Q03761					32758.7	25136.7	21255.7	16147.8	23824.7	7001.72	29.3884	17303.8	11621.7	10085.2	7237.1	11561.9	4237.03	36.6464
TAF14	P35189					106690	107914	99868.2	60772.1	93811	22308.6	23.7803	96160.1	90028.4	64942.3	38577.4	72427	26298.9	36.3108
TAF5	P38129					12843.4	9996.77	9420.26	6324.88	9646.34	2672.54	27.7053	11072.7	7742.82	7329.29	5453.74	7899.65	2338.15	29.5981
TAF6	P53040					20095.6	17886.4	19453.6	11845.8	17320.4	3765.79	21.742	19250.6	12126.6	11472.3	10305.7	13288.8	4045.25	30.4411
TAL1	P15019					2.06206e+06	1.97867e+06	1.35761e+06	1.12037e+06	1.62968e+06	462664	28.3899	1.58611e+06	1.46534e+06	851806	659080	1.14058e+06	454310	39.8314
TCB1	Q12466					313977	448137	302772	204166	317263	100233	31.5929	190025	270395	183172	129620	193303	58057.7	30.0346
TCP1	P12612					394903	355746	246176	207001	300957	88800.1	29.506	245320	196429	108288	85359.1	158849	74937.1	47.175
TDH2	P00358					57181996	45726872	40708596	36210168	44956908	9.02957e+06	20.0849	48183472	34739984	25774112	22354502	3.2763e+07	1.15308e+07	35.1947
TDH3	P00359					6390622	5078893	3.04574e+06	2.36855e+06	4.22095e+06	1.84897e+06	43.8046	5215482	3971217	2.07154e+06	1.58973e+06	3.21199e+06	1.6855e+06	52.4752
TEF1	P02994					6.71709e+06	7279364	4.71042e+06	4135890	5.71069e+06	1.52251e+06	26.6607	8784380	9155655	5447814	4.70073e+06	7.02215e+06	2.27485e+06	32.3953
TEF4	P36008					1.43036e+06	1.57748e+06	1.36749e+06	931979	1.32683e+06	277550	20.9183	1555874	1.61908e+06	1.02017e+06	786179	1.24533e+06	407286	32.7051
TES1	P41903					166362	199714	154400	114198	158669	35307	22.252	317615	348452	314194	224875	301284	53218.3	17.6638
TFC7	Q12415					5476.66	3450.04	6517.18	12616.3	7015.05	3945.36	56.2415	1419.46	717.441	2851.74	10403.5	3848.04	4459.66	115.894
TFS1	P14306					1.15208e+06	1.03296e+06	655710	498486	834810	308283	36.9286	1062127	848306	382278	306596	649827	364589	56.1056
THO1	P40040					460024	373129	289975	199443	330643	111672	33.7742	197464	183702	117094	87848.1	146527	52554.7	35.8669
THR1	P17423					688534	604540	457831	337544	522113	155658	29.8131	539545	521765	296270	423560	445285	111672	25.0787
TIF3	P34167					1.41294e+06	1.21319e+06	808494	716645	1.03782e+06	330257	31.8224	794872	653575	406354	381788	559147	199403	35.662
TIF35	Q04067					737769	763454	501268	423891	606595	169594	27.9583	599854	565382	374230	289326	457198	149576	32.7158
TIF4631	P39935					228298	196256	116901	120197	165413	55688.9	33.6666	138241	117409	65802.9	60158.3	95403	38461.1	40.3143
TIF5	P38431					299789	286478	197731	153512	234378	70416.4	30.044	229685	203500	150006	92049.1	168810	60978.1	36.1223
TIP41	Q12199					91170.4	278536	53326.4	160617	145912	98951.2	67.8155	92045.4	160470	52088.8	86545.2	97787.3	45375.5	46.4022
TKL1	P23254					2.88677e+06	2566261	1.85426e+06	1.5111e+06	2.2046e+06	632413	28.6861	2.06386e+06	1.76753e+06	1.24613e+06	1.04862e+06	1.53153e+06	466808	30.4798
TKL2	P33315					739783	780298	549596	456439	631529	154078	24.3977	618158	674949	408492	333718	508829	163585	32.1493
TMA10	Q06177					376852	330484	216499	206032	282467	84475.4	29.9063	212360	189673	113126	91961.5	151780	58247	38.3759
TMA19	P35691					1.25162e+06	1.02285e+06	576975	464844	829073	370726	44.7157	1.27707e+06	969437	512966	420819	795073	400989	50.4342
TMN2	Q04562					245182	142128	188655	150424	181597	46983.6	25.8724	130364	82685	62641.2	60918.2	84152	32353.2	38.4461
TOM6	P33448					694169	704212	1186346	1.11535e+06	925019	262402	28.3672	847588	698729	1413624	1.40222e+06	1.09054e+06	371513	34.0669
TPD3	P31383					135508	112005	76990.7	58860.8	95841	34436.4	35.9307	131550	110812	68784.6	52920.5	91016.8	36425.3	40.0204
TPM1	P17536					143102	95473.1	86401.9	67079.6	98014.1	32306.5	32.9611	91259	66916.8	49859.8	40349.4	62096.2	22333.5	35.966
TPS1	Q00764					3.40528e+06	3.27755e+06	2.19175e+06	1.7189e+06	2.64837e+06	824864	31.1461	1.88728e+06	1.81156e+06	1.13481e+06	905177	1.4347e+06	488937	34.0793
TPS2	P31688					562549	609050	422721	372245	491641	112276	22.837	269446	239538	161435	127402	199455	66187.8	33.1843
TRM5	P38793					17102.2	31832	28514.9	31153.4	27150.6	6850.03	25.2297	10951.5	19245.1	16119.2	18096.1	16103	3668.95	22.7843
TRP2	P00899					490413	401997	275751	251022	354795	112008	31.5697	504972	318464	293621	254325	342845	111263	32.4528
TRP3	P00937					160688	157340	111066	108585	134420	28449.8	21.1649	151122	105482	54729.1	60781.5	93028.6	44857.7	48.2192
TRP5	P00931					841604	575934	469959	421646	577286	187624	32.5011	779682	483296	362776	316454	485552	208315	42.9027
TRR1	P29509					754343	644513	407953	340266	536769	195068	36.3412	820487	668865	411364	351330	563012	220079	39.0896
TRR2	P38816					29106.1	28761.7	18780.9	16809.8	23364.6	6482.52	27.745	65978.4	56370.1	35936.3	31686.1	47492.7	16370	34.4684
TRX2	P22803					332539	269718	255008	137833	248774	81244.3	32.6578	261397	157820	80610.6	58279.6	139527	91759.3	65.7646
TSA1	P34760					23949162	23769666	18866738	16197612	2.06958e+07	3.81279e+06	18.423	12088108	11474996	7.28995e+06	5928152	9.1953e+06	3.04795e+06	33.1468
TSC13	Q99190					342353	373482	189728	198570	276033	95470.4	34.5865	193793	181456	109784	115551	150146	43632	29.0597
TSR1	Q07381					107757	173936	76560.6	68220.8	106618	47995.6	45.0162	96911.2	127085	49134	35627.8	77189.4	42398.8	54.9283
TUB2	P02557					1.80233e+06	1639766	1.05188e+06	925173	1.35479e+06	431212	31.8287	1.45502e+06	1.22833e+06	635812	579634	974700	434342	44.5616
TWF1	P53250					348465	333301	249372	205004	284036	68375.8	24.073	200032	170491	125355	88946.4	146206	48991.2	33.5083
TY1B-DR6	P0C2I3;P0C2I5;P0C2I6;P0C2J1;P47098;Q03434;Q03612;Q12141;Q12273;Q12414					1.18563e+06	976404	633715	636983	858183	271117	31.5919	1.07234e+06	829357	634494	651648	796960	203630	25.5508
TYS1	P36421					1.08723e+06	1.06561e+06	1.05772e+06	917934	1.03213e+06	77142.9	7.47418	592279	483835	339092	253199	417101	150654	36.1193
UBA1	P22515					944406	881230	589383	507738	730689	214486	29.3539	735304	641818	405533	325553	527052	193140	36.6453
UBC13	P52490					799189	710958	652281	493223	663913	128819	19.4031	536228	555399	377572	261300	432625	139272	32.1923
UBC4	P15731					191092	132682	120895	102551	136805	38255.9	27.9638	155797	113328	87172	72759	107264	36453	33.9845
UBP3	Q01477					409143	362621	217396	213322	300620	100280	33.3578	235482	220848	126590	106095	172254	65374.4	37.9524
UBP6	P43593					378332	347404	213778	193421	283234	93187.9	32.9014	225986	206314	117059	102323	162920	62278.2	38.2261
UFD4	P33202					65689	61977.9	56757	56218.4	60160.6	4508.92	7.49482	30197.2	24111.5	21849.7	19631.3	23947.4	4550.29	19.0012
UGA1	P17649					1.01171e+06	974301	732317	567873	821551	209611	25.514	445839	384152	278720	223537	333062	100462	30.163
UGP1	P32861					2.22846e+06	2.09837e+06	1.63308e+06	1.26004e+06	1.80499e+06	444192	24.6092	1.2583e+06	1.11406e+06	753654	565634	922913	319020	34.5666
URA2	P07259					1.44017e+06	1.28187e+06	1.04972e+06	907214	1.16975e+06	237368	20.2923	860619	757342	466761	415421	625036	217558	34.8072
UTP6	Q02354					495123	567205	977952	708005	687071	213121	31.0188	367248	385035	680080	580443	503201	152424	30.2909
VAR1	P02381					309247	341642	333770	252174	309208	40448.3	13.0812	8387.45	16450.5	10235.9	6738.48	10453.1	4245.82	40.6179
VID27	P40157					278981	328324	155311	102830	216361	104997	48.5286	762202	1.03913e+06	299733	108751	552455	424889	76.9093
VMA4	P22203					645052	525337	914481	719447	701079	163200	23.2783	424221	329102	475123	365813	398565	64335.2	16.1417
VMA5	P31412					1.00675e+06	924857	653294	559886	786196	213502	27.1563	834083	689293	436265	389512	587288	210742	35.8838
VMA8	P32610					637823	511992	386910	335478	468050	135293	28.9057	535307	411682	293380	246294	371666	129391	34.8139
VPS17	P32913					4744.79	14496	17709.8	21087.4	14509.5	7044.17	48.5486	1727.09	5610.04	6236.42	7327.5	5225.26	2437.7	46.6522
VPS25	P47142					230160	256249	151760	160907	199769	51409.5	25.7345	222262	256666	135864	139474	188567	60444.4	32.0547
VPS29	P38759					370445	351213	285339	247247	313561	57293.4	18.2719	192225	168200	121118	94184	143932	44409.1	30.8543
VPS4	P52917					13085.3	15498.9	15015.9	12520.9	14030.3	1449.08	10.3283	12815.3	14438.5	12835.3	11304.6	12848.4	1279.73	9.96018
VTC2	P43585					325485	313452	132413	123234	223646	110819	49.551	211843	166942	100144	90440.3	142342	57474.8	40.3779
VTC4	P47075					773517	706166	549049	435951	616171	152580	24.7625	540869	410976	363152	274249	397311	111216	27.9921
WTM1	Q12363					1710381	1.53388e+06	951739	724541	1.23014e+06	467627	38.0143	895436	774882	402875	297984	592794	287362	48.4759
WTM2	Q12206					991374	941309	512278	480073	731259	272536	37.2695	590839	527906	269116	235717	405895	179592	44.246
YBR137W	P38276					304423	213660	155219	132510	201453	76686.6	38.0667	519525	437839	315002	212412	371195	135170	36.4149
YBR241C	P38142					14636.3	20103.5	16865	16342.4	16986.8	2285.36	13.4538	15268.2	18894.2	16005.3	17630.4	16949.5	1629.27	9.61251
YCK2	P23292					3.38878e+06	3.68801e+06	1.55958e+06	1.44172e+06	2.51952e+06	1.18379e+06	46.9849	193924	177731	127975	130248	157470	33418.7	21.2223
YCR090C	P25654					161048	144466	83353.8	84364.7	118308	40352.2	34.1077	131969	114551	60683.3	57617.3	91205.2	37711.4	41.3479
YDJ1	P25491					3.00623e+06	2.94174e+06	2.22404e+06	1.90742e+06	2.51986e+06	540719	21.4583	3600346	3.37344e+06	1.34891e+06	1.0822e+06	2.35122e+06	1.31913e+06	56.1039
YDL124W	Q07551					2656617	2.79517e+06	1.61323e+06	1.48319e+06	2.13705e+06	684347	32.023	1.27546e+06	1.33585e+06	627024	548687	946757	416387	43.9803
YDR115W	Q04598					652243	725628	666489	479983	631086	105627	16.7374	240622	290501	101148	60696.9	173242	109778	63.3668
YDR381C-A	Q3E6R5					117325	139870	119039	84469.8	115176	22892.4	19.876	83622.9	176160	154794	108279	130714	42293	32.3554
YDR476C	Q03362					87091.4	87922.5	64547.8	59101.3	74665.7	14997.4	20.086	92274.3	104292	66411.9	46377.2	77339	25997.3	33.6148
YEF3	P16521					3.077e+06	2967160	2186176	1.84082e+06	2.51779e+06	600805	23.8624	1.98951e+06	1.89526e+06	1.17305e+06	942204	1.5e+06	520860	34.7239
YFH1	Q07540					639602	218744	494692	256456	402373	199843	49.6661	539827	435127	355307	291036	405324	107304	26.4737
YGR201C	P42936					362936	402823	229640	238503	308475	87518.7	28.3714	148039	125328	63165.5	58939	98867.7	44672.4	45.184
YHR020W	P38708					987660	880925	723847	613855	801572	165534	20.6512	616733	544440	371087	301287	458387	146947	32.0574
YHR138C	P38841					1.70107e+06	2005227	1.01232e+06	723365	1.3605e+06	594091	43.6672	170031	378529	164411	91315.9	201072	123619	61.48
YIP3	P53633					639532	538688	425180	236008	459852	173021	37.6253	437709	310917	274766	191257	303662	102455	33.7398
YKE2	P52553					217027	221314	184072	166970	197346	26208.9	13.2807	223961	169138	126359	114213	158418	49640.9	31.3354
YKL100C	P34248					445208	496161	298627	212508	363126	130743	36.005	358087	345399	245005	181209	282425	84331.9	29.8599
YKL107W	P34251					566393	702234	473303	379802	530433	137552	25.9321	158405	191394	138446	121613	152464	29995.4	19.6737
YLR179C	Q06252					812239	689485	619993	611606	683331	92756.8	13.5742	644796	499040	389292	294397	456881	150620	32.9669
YLR225C	Q05948					312115	308800	213253	168529	250674	71418.2	28.4904	196425	201066	130202	100498	157048	49688.2	31.6389
YME2	P32843					1.91845e+06	2156512	1.59418e+06	1.51356e+06	1.79568e+06	297469	16.5659	1.03845e+06	904661	993647	968117	976218	55863.1	5.7224
YML6	P51998					401539	476068	471364	336728	421425	65951.8	15.6497	115835	84331.4	85400	164678	112561	37689.5	33.4836
YMR196W	Q04336					281891	241694	192552	166826	220741	51250.6	23.2175	209137	183025	127820	106747	156682	47511.3	30.3233
YMR209C	Q03648					479741	547831	442391	406863	469206	60272.8	12.8457	496989	522031	464200	349545	458191	76203.1	16.6313
YMR226C	Q05016					901102	822122	607330	512529	710771	181315	25.5096	582167	497351	325734	259383	416159	149339	35.885
YNK1	P36010					2181916	2.12225e+06	1.69008e+06	1.51292e+06	1.87679e+06	326914	17.4188	1505112	1.38767e+06	913630	727853	1.13357e+06	372197	32.8341
YNL122C	P53921					84129	76552.3	109777	68612	84767.5	17835.9	21.041	63551.8	132927	147603	104677	112190	36996.5	32.9767
YNL247W	P53852					405836	390904	277472	228910	325781	86347.3	26.5047	348632	304781	227403	162674	260873	82447.7	31.6046
YNL320W	P42840					53261.6	40125.6	42561.5	51525.9	46868.6	6495.61	13.8592	23140.5	31447.4	29977.9	34639.7	29801.4	4848.28	16.2686
YNR021W	P53723					264928	254931	203458	164959	222069	46635.8	21.0006	280399	217788	236102	147741	220508	55174	25.0213
YNR040W	P53736					433943	356536	295273	246696	333112	80860.3	24.2742	924126	450851	488393	577554	610231	215904	35.3808
YOR020W-A	Q3E824					284631	275404	333937	290598	296143	25959.7	8.76595	165945	134999	371282	87297.7	189881	125186	65.9288
YOR022C	Q12204					37542.1	23342.3	45575.4	50629.8	39272.4	11909.1	30.3243	35006.4	33196.2	48557.9	61953	44678.4	13402.1	29.9969
YPL109C	Q02981					33164.5	60413.7	20707.1	16641.6	32731.7	19748.1	60.3332	23955.5	72955.1	21516.5	19094.2	34380.3	25793	75.0224
YPL225W	Q08971					622688	703049	467084	402615	548859	138202	25.1799	487785	524074	297180	249576	389654	136470	35.0233
YPR1	Q12458					867682	926678	722331	621113	784451	138677	17.6783	908149	842837	605325	400188	689125	232455	33.7319
YPT10	P38146					37954	123238	108641	60071.6	82476.1	40126	48.6517	107639	294388	205651	113419	180274	88339.5	49.0028
YRB1	P41920					630642	490929	327989	273822	430846	162034	37.6083	440228	322468	215206	187299	291300	115120	39.5192
YSC83	P32792					175564	179130	110144	94998.4	139959	43636.8	31.1783	120327	136038	57639.8	52984.4	91747.2	42600.1	46.432
ZEO1	Q08245					1.35298e+06	1.26997e+06	1.12675e+06	815899	1.1414e+06	236264	20.6995	578314	490342	414585	264946	437047	132816	30.3893
ZRC1	P20107					338813	302009	193435	160362	248655	85284.1	34.2982	192318	161570	121791	96717.2	143099	42304.6	29.5631
ZWF1	P11412					600428	571578	491019	399823	515712	90070	17.4652	320845	300634	194375	150788	241660	82141.9	33.9906
