# Supplementary material for: The mitochondrial Hsp70 controls the assembly of the F1FO-ATP synthase
Source: Nat Commun. 2023 Jan 3;14:39. doi: 10.1038/s41467-022-35720-5 (PMC9810599; doi:10.1038/s41467-022-35720-5)
Supplement: Supplementary file 5 — Supplmentary Data 2 [file 41467_2022_35720_MOESM5_ESM.xlsx]

## Sheet: Legend
	Supplementary Table 2. List of proteins identified in Mge1His pull-down experiments (p0/WT) by quantitative MS. Non-normalized Spectronaut output abundance values from data independent SILAC experiments of Mge1His pull-down, as well as determination of significant differentially regulated proteins (Q-value: <0.05) identified in the dataset for SILAC labeled P0 (Heavy) / WT (Medium). Protein abund…

## Sheet: Results
		Data determined across Replicates 1 - 4 (p0/WT)				Replicate 1-4 (WT)							Replicate 1-4 (p0)
Gene Names	Protein IDs	Fold change (Log2)	P-Value	P-value (-log10)	P-value (adj.)	Protein Abundance R1	Protein Abundance R2	Protein Abundance R3	Protein Abundance R4	Protein Abundance Average	Protein Abundance Standard deviation	Protein Abundance Coefficient of variation	Protein Abundance R1	Protein Abundance R2	Protein Abundance R3	Protein Abundance R4	Protein Abundance Average	Protein Abundance Standard deviation	Protein Abundance Coefficient of variation
REV1	P12689	4.24495	0.0255003	0.0598103	1.22322	149872	167632	80566.3	156382	138613	39387.2	28.4152	2.41769e+06	3476446	1905601	2.87885e+06	2.66965e+06	668814	25.0526
ATP3	P38077	3.32995	7.75773e-07	1.15036e-05	4.93917	20610.5	22998.6	39500.4	17686.7	25199.1	9778.58	38.8053	175983	232426	430054	216950	263853	113331	42.9522
CYT1	P07143	2.09583	3.24629e-06	3.82915e-05	4.4169	88139.2	104691	99009	85623.8	94365.8	9006.71	9.54447	411109	376488	501869	378975	417110	58664.4	14.0645
MSS51	P32335	2.06044	0.133722	0.233677	0.631385	149943	189092	237204	174688	187732	36731	19.5657	797321	695739	1.17907e+06	612803	821234	250208	30.4674
ATP5	P09457	1.94172	2.81782e-09	1.82806e-07	6.73801	38051.3	36558.6	46256.4	30675.2	37885.4	6425.16	16.9595	152222	131714	228079	105956	154493	52582.8	34.0358
CYC7	P00045	1.87121	4.21766e-06	4.86436e-05	4.31297	52566.9	53962.7	75568.3	46769.9	57216.9	12624.4	22.0641	224901	193315	286046	162747	216752	52706.7	24.3166
ATP1	P07251	1.75125	0.0010947	0.00498376	2.30244	976299	879339	1.16307e+06	881216	974981	133315	13.6736	3.69364e+06	3.39766e+06	3471548	2.92359e+06	3.37161e+06	324085	9.61217
SCO1	P23833	1.69245	0.398178	0.535835	0.270969	39274.5	36464.9	51674.9	39462.7	41719.3	6777.23	16.2448	158762	107911	180316	116265	140814	34485.8	24.4904
YKL100C	P34248	1.65841	0.0130613	0.0344103	1.46331	54730.3	65637.1	43886.3	76830.5	60271.1	14167.7	23.5066	165717	238291	133591	256945	198636	58557.5	29.4798
AIM10	P39965	1.61071	0.734025	0.812668	0.0900871	26003.8	30033	103963	44681	51170.2	36098.6	70.5461	80156.2	77355.5	441619	129892	182256	174585	95.791
ACO1	P19414	1.54738	0.408974	0.545649	0.263087	323357	261921	218000	207069	252587	52800.4	20.9039	952725	728054	732236	619166	758045	139944	18.4612
HEM15	P16622	1.54484	0.788704	0.849566	0.070803	75176.9	75334.2	84469.4	63305.9	74571.6	8676.23	11.6348	158040	355236	189882	232040	233800	86444.8	36.9739
RIM1	P32445	1.53386	0.146581	0.251074	0.600198	125970	76719	73121.5	56161.2	82993	30021	36.173	399100	290212	168691	160935	254734	112992	44.357
PDB1	P32473	1.38062	0.515993	0.645302	0.190237	184833	176448	192883	233942	197026	25508.6	12.9468	580722	592248	458044	483926	528735	67679.6	12.8003
FMT1	P32785	1.34286	0.747239	0.819909	0.0862342	48106.7	47831.7	65253.8	62162.3	55838.6	9174.74	16.4308	151971	118417	206263	117317	148492	41737.2	28.1074
QCR6	P00127	1.33724	0.680074	0.794761	0.0997635	23992	23509.2	33855	25576.8	26733.2	4829.26	18.0646	65959.1	59228.4	85701.5	67005.2	69473.6	11354.2	16.3432
ADH3	P07246	1.3119	0.789399	0.849566	0.070803	73320.1	69742.1	91618.7	59061.9	73435.7	13550.9	18.4528	213746	167250	225501	146967	188366	37340.3	19.8233
ATP2	P00830	1.28496	0.123755	0.218466	0.660616	416106	270519	159235	190394	259063	114709	44.2785	945591	692626	422126	490496	637710	235199	36.8818
SPS19	P32573	1.2795	0.0324363	0.0728527	1.13755	23693.5	28839.6	35975.9	20952.6	27365.4	6606.09	24.1403	64346.8	66161.8	83333.7	56822.6	67666.2	11200.2	16.5522
ACP1	P32463	1.27027	2.91773e-10	3.09492e-08	7.50935	103052	97013.2	80044.3	72310.9	88105.2	14343.5	16.28	245838	221975	212060	190764	217659	22857.3	10.5014
COQ1	P18900	1.26889	0.00247167	0.00916285	2.03797	80092.2	115530	137983	87767.9	105343	26555.8	25.2088	221335	241433	355792	223996	260639	64058.4	24.5775
GLC7	P32598	1.20893	0.444977	0.58615	0.231992	44893.7	46745.3	72038.5	41662.3	51335	13961.3	27.1964	62515.4	152496	187313	113514	128960	53580.2	41.548
AYR1	P40471	1.13613	0.0406122	0.087098	1.05999	45446.1	36651.4	41795.2	57884.7	45444.4	9044.24	19.9018	129916	125919	67240.8	96351.7	104857	29205.4	27.8526
ASC1	P38011	1.12035	0.00278844	0.00993805	2.0027	71461.7	31378.6	37088.4	67825.1	51938.4	20629.9	39.7199	157676	77668.2	67385.3	172080	118702	53806.1	45.3286
ATP7	P30902	1.11408	5.19019e-07	8.68939e-06	5.06101	74648.7	74899.8	80926.7	59251.1	72431.6	9253.82	12.7759	166037	166158	184016	130657	161717	22363.5	13.8288
CYC1	P00044	1.10497	0.00470424	0.0153754	1.81317	51427.4	57092	31500.6	62865.5	50721.4	13638.2	26.8884	122070	114367	86549.3	116086	109768	15827.3	14.4188
CBP2	P03874	1.08206	4.36613e-07	7.81387e-06	5.10713	130951	107642	165475	131392	133865	23814.8	17.7902	300956	217066	415027	255910	297240	85680.7	28.8255
PEX3	P28795	1.07703	4.60353e-06	4.97756e-05	4.30298	22120.6	18566.5	70835.5	42595.6	38529.5	23999.9	62.2896	70696	41437	89807.5	105160	76775.2	27454.8	35.76
ECM31	P38122	1.06342	0.000619117	0.00308963	2.51009	108406	92113.9	87299.8	109861	99420.3	11402.4	11.4689	227648	203107	264759	168198	215928	40679.3	18.8393
GCV3	P39726	1.04052	0.487357	0.621963	0.206235	170451	95645.9	103307	81070.2	112619	39643.1	35.2012	172498	217525	345394	212566	236996	75024.5	31.6565
IDH2	P28241	1.02934	0.801979	0.856434	0.0673061	175484	172887	166177	131154	161426	20558.3	12.7355	377749	324175	342093	308753	338192	29682.3	8.77676
RIP1	P08067	0.996728	0.817215	0.866609	0.0621767	187064	36862.6	35811.6	22210.9	70487.2	78003.5	110.663	349240	104385	45375.4	59251.2	139563	142037	101.773
FAA1	P30624	0.995061	0.000401024	0.0022623	2.64545	102792	106351	103832	112035	106252	4134.29	3.89101	219760	202148	256504	198508	219230	26525.7	12.0995
BNA4	P38169	0.985236	0.8306	0.877966	0.0565224	22103.1	29624.4	26419.4	24738.7	25721.4	3150.61	12.249	44328	57809.2	48553.7	59536.3	52556.8	7303.87	13.8971
PIM1	P36775	0.974863	0.000115941	0.000798924	3.09749	684971	304193	295338	334763	404816	187532	46.3252	1.24794e+06	635370	632019	691374	801677	298754	37.2662
DED1	P06634	0.910335	0.0225068	0.0545841	1.26293	66920.7	63589.3	49781.2	66091.6	61595.7	8002.6	12.9921	102405	141454	93753.5	144983	120649	26338.8	21.8309
MSY1	P48527	0.908264	0.171582	0.279158	0.55415	33350.8	28658.6	42010.8	33209.6	34307.5	5578.84	16.2613	68349.6	55761.7	112072	43652.6	69959	29831.2	42.641
GPM1	P00950	0.906205	0.230338	0.349343	0.456748	49084.3	27093	26214.3	38596.1	35246.9	10813	30.678	81245.1	61086.5	58619.1	64300.6	66312.8	10223	15.4164
PGK1	P00560	0.904162	0.0331191	0.0734564	1.13397	139196	119721	94098.3	87353.3	110092	23893	21.7027	277916	207621	206137	159211	212721	48931.9	23.0028
MGM1	P32266	0.893886	0.256783	0.37647	0.42427	51521.8	36862.4	15856.9	42848.4	36772.4	15186.9	41.2999	67702.5	80552.8	39762.5	79955.6	66993.4	19095.4	28.5034
SFC1	P33303	0.871377	0.0198829	0.0489064	1.31063	85479.2	57868.1	26935.8	39700.2	52495.8	25389	48.3639	126870	107917	48097	101399	96070.7	33757.9	35.1386
PAM16	P42949	0.860469	0.767133	0.834679	0.0784805	432261	430752	457397	322307	410680	60168.9	14.651	696008	721997	976641	685009	769914	138688	18.0134
MCX1	P38323	0.849536	0.284088	0.407297	0.390088	130091	103789	104533	78503.3	104229	21062.8	20.2082	269067	155506	200281	157097	195488	53257.8	27.2435
TEF1	P02994	0.848617	8.66789e-05	0.00063361	3.19818	277344	317410	292599	339124	306619	27243.4	8.88509	438113	675613	516566	677068	576840	119275	20.6774
SLM1	P40485	0.832274	0.000802121	0.00381927	2.41802	54394.9	52810.3	71630.8	49802	57159.5	9833.78	17.2041	128577	89579.4	103860	97027.8	104761	16914.5	16.1458
CBP3	P21560	0.829099	0.10285	0.184224	0.734655	88480.3	84704.1	178335	74501.2	106505	48249.2	45.3023	207001	120479	315279	142181	196235	87460.9	44.5694
MSC6	Q08818	0.817518	0.0690397	0.131734	0.880303	33103.1	54070.2	66330.6	56743.5	52561.8	13999.8	26.6349	110845	88536.8	92397.2	80776.2	93138.7	12754.9	13.6945
PRX1	P34227	0.807161	0.0055354	0.0178258	1.74895	309064	281072	239634	201562	257833	47125	18.2773	621462	453618	391691	401449	467055	106467	22.7955
TOM70	P07213	0.765618	0.953617	0.971652	0.0124891	66686.9	52257.8	36188.7	52266.8	51850	12460	24.0308	92007.3	74024	71318	127769	91279.6	26001.5	28.4856
MRPL28	P36527	0.715654	0.0115308	0.0313324	1.50401	182720	168796	168640	170383	172635	6769.49	3.92128	357918	240972	337757	249373	296505	59940.7	20.2158
RPL7A	P05737	0.698459	0.0133882	0.0350933	1.45478	56732.6	56980.8	85429.4	64386.8	65882.4	13506.5	20.501	101658	108635	143350	87784.5	110357	23641.1	21.4223
FMP25	Q08023	0.688828	0.0284261	0.0652794	1.18522	96711.4	99389.2	124742	112354	108299	12915.9	11.9261	180867	146566	229498	168505	181359	35087.4	19.3469
ATP11	P32453	0.683449	2.62522e-05	0.000209613	3.67858	127843	93499.6	159086	164880	136327	32860.3	24.104	263217	199416	234229	191188	222013	33205.5	14.9566
PAM18	Q07914	0.67576	0.457422	0.596487	0.224399	310560	305086	441775	247490	326228	82144.6	25.1801	534957	451243	748390	420824	538854	147792	27.4271
YLH47	Q06493	0.650722	0.00686212	0.0209497	1.67882	265036	258205	250306	197299	242712	30867.4	12.7177	533809	368556	313271	375440	397769	94866.3	23.8496
MSS4	P38994	0.645463	0.481379	0.616879	0.2098	42210.9	42645.6	77584.3	33401.5	48960.6	19552	39.9341	49636.9	57889.2	132251	82829.9	80651.8	37181.1	46.1008
TIM50	Q02776	0.638776	7.66055e-08	2.20879e-06	5.65585	305117	307153	602260	288022	375638	151325	40.2847	550783	444882	958530	458457	603163	241538	40.0453
HFA1	P32874	0.635873	5.50224e-09	2.85566e-07	6.54429	45599.5	37034.5	28982.2	30208	35456	7634.01	21.5309	75007.7	53922.4	75029	32012.4	58992.9	20553.1	34.84
MRPL17	P36528	0.632665	0.00170739	0.00714624	2.14592	113200	114098	100243	135779	115830	14728.9	12.716	223893	141562	195283	184967	186426	34142.3	18.3141
HSP10	P38910	0.626678	0.00105123	0.00482821	2.31621	755406	555612	934458	230453	618982	301721	48.7447	1.14496e+06	846346	1.19956e+06	498043	922225	322598	34.9804
TIM23	P32897	0.61308	0.0379656	0.0824442	1.08384	185827	225726	344248	211184	241746	70295.5	29.0782	311842	316158	581469	328105	384393	131563	34.2263
PHB2	P50085	0.595222	2.69267e-06	3.24999e-05	4.48812	307568	304734	197372	290071	274936	52274.7	19.0134	514369	443165	302988	456079	429150	89630.3	20.8855
COQ11	Q05892	0.592185	0.707749	0.801991	0.0958303	41698.2	38898.3	43768.3	40671.9	41259.2	2033.64	4.92894	74524.2	54903.3	72993	56275.8	64674.1	10523.5	16.2715
PHB1	P40961	0.564435	0.166194	0.272958	0.563904	277673	276311	381714	226879	290644	65149.4	22.4155	442053	385786	577372	363722	442233	95939.1	21.6942
COX11	P19516	0.561065	0.508301	0.638761	0.194662	71591.1	64452.8	48201.8	57950.1	60548.9	9939.42	16.4155	105775	80130.5	93934.1	86444.8	91571.1	11022.6	12.0372
OMA1	P36163	0.557219	8.14601e-05	0.000603969	3.21899	38186.7	35026	45371.9	30377.2	37240.5	6298.74	16.9137	59182.4	49262.4	65615.8	50911.4	56243	7607.99	13.527
MRPL35	Q06678	0.556848	0.531642	0.659029	0.181095	100562	100675	111433	113068	106434	6748.88	6.34088	174991	141538	175119	155215	161716	16384.1	10.1314
ATP4	P05626	0.554284	0.438389	0.578941	0.237365	148857	163648	163697	142378	154645	10754.6	6.95437	254533	245178	253865	187799	235344	31981.8	13.5894
NDI1	P32340	0.547355	1.76471e-06	2.34842e-05	4.62922	551108	539652	732863	475868	574873	110405	19.2052	1.01884e+06	655904	1.11442e+06	715944	876278	224580	25.6289
COX15	P40086	0.547197	0.45498	0.596299	0.224536	28862.7	28385.9	33640.7	23830.8	28680	4010.11	13.9823	39799.4	37604.5	62791.3	35913.2	44027.1	12610.2	28.642
YGR266W	P53326	0.542198	1.37009e-05	0.00012475	3.90396	49762.5	52660.2	65506.9	42139.7	52517.3	9730.25	18.5277	88052	63397.4	107413	61137	79999.7	21967.7	27.4597
MRPL19	P53875	0.534946	1.1553e-05	0.000113132	3.94641	90989.1	75174.1	127605	93312.2	96770	22079.6	22.8166	144067	109534	196685	130332	145155	37171.5	25.6082
TCB3	Q03640	0.520563	0.0122372	0.0327376	1.48495	102844	77195.2	159653	99996.9	109922	35084.5	31.9176	179318	108563	236745	131250	163969	56781	34.6291
TOM40	P23644	0.517729	0.00211472	0.00812991	2.08991	53471.4	46159.5	8678.14	42231.3	37635.1	19858.5	52.766	71051.2	54758.6	13680.4	80475.5	54991.4	29518.4	53.6782
NUC1	P08466	0.499251	1.56633e-05	0.000137784	3.8608	88233.3	84399.5	101389	101761	93945.8	8948.92	9.52562	163296	106832	175477	112913	139629	34807.1	24.9282
CBP6	P07253	0.499158	0.049128	0.101226	0.994709	31102	30776.1	93568.9	23026.2	44618.3	32846.5	73.6166	67581.6	45982.9	67717.9	44076.6	56339.7	13082.9	23.2215
SSC1	P0CS90	0.475603	0.316773	0.443141	0.353458	41058636	40103824	48079616	30718752	39990207	7.13099e+06	17.8318	61100320	51411388	70756424	46100368	57342125	1.08876e+07	18.9871
YSC83	P32792	0.467065	0.0123537	0.0328799	1.48307	53576.8	83699.9	66410.5	68059.6	67936.7	12342.8	18.168	88200.5	103637	96674.3	94377.5	95722.3	6375.27	6.66017
MPD1	Q12404	0.46516	0.00157742	0.00671048	2.17325	81799.3	68452.1	127799	74307	88089.4	27030.9	30.6858	110320	107851	133739	136773	122171	15193.7	12.4365
ATP17	Q06405	0.464815	0.9262	0.949995	0.0222786	168468	214966	236957	229498	212472	30724.2	14.4603	325764	272250	411282	220777	307518	81379	26.4631
IFA38	P38286	0.464528	0.00333616	0.0113168	1.94628	143082	140564	180510	126716	147718	23015	15.5803	197761	172402	287750	191590	212376	51396.7	24.2008
CDC19	P00549	0.462763	0.00894324	0.0259304	1.58619	61588.1	50839.8	64663.8	77087	63544.7	10799.5	16.9952	87793.1	83385.9	101269	85599.5	89511.8	8041.87	8.98414
HHF1	P02309	0.458111	0.252561	0.37133	0.43024	174026	199453	324041	298109	248907	73300.3	29.4488	252008	291095	535212	342777	355273	125588	35.3497
LYS12	P40495	0.453222	0.235875	0.353812	0.451227	31052.8	34809.5	54798.5	40814.5	40368.8	10426.1	25.827	59481.7	60684	55836.9	47497.5	55875	5953.11	10.6543
MRS1	P07266	0.445233	0.475147	0.610399	0.214386	76973.1	41929.5	95959.2	44181.2	64760.8	26250.5	40.5346	92210.5	62864.2	148449	61584.6	91277	40654.7	44.5399
NDC1	P32500	0.438601	1.29405e-05	0.000122111	3.91324	33635.5	34196.9	38129.3	43221.7	37295.9	4427.66	11.8717	51238	57243.3	48918.8	50236.1	51909.1	3680.8	7.09087
MDJ1	P35191	0.414754	0.257544	0.376523	0.424209	120263	120656	92076	98640.6	107909	14738.9	13.6587	158382	171199	113159	152875	148904	25035.6	16.8133
MGR3	Q04472	0.414669	4.80387e-05	0.000377759	3.42278	35146.8	26014.7	25406	23981.3	27637.2	5078.39	18.3752	47237.3	34342.5	34937.4	34974.5	37872.9	6249.65	16.5016
PHO8	P11491	0.403981	0.0276162	0.0637013	1.19585	101072	99665.1	86725.3	83171.3	92658.3	9038.5	9.75466	137909	126689	121011	118716	126081	8567.57	6.79527
NTE1	Q04958	0.403318	0.148121	0.252048	0.598517	34018.5	37989.3	53628.1	50029.6	43916.4	9394.8	21.3925	60440.7	54839.3	62428.7	57778.7	58871.9	3294.88	5.59669
RSP5	P39940	0.392795	0.000153821	0.000997915	3.00091	102411	102838	167270	88614.9	115283	35281.4	30.6041	118939	147925	210629	141074	154642	39321.3	25.4273
ILV1	P00927	0.385781	0.137907	0.238579	0.622368	316689	298612	455860	310805	345492	73963	21.4081	481634	418017	545506	400692	461462	65956.1	14.2929
MAE1	P36013	0.382411	0.127705	0.224673	0.648448	71849.9	58009.3	49477.7	62271.2	60402.1	9302.57	15.4011	100514	69166.4	81734	73535.8	81237.6	13866.9	17.0696
MMT1	Q03218	0.366325	0.00050969	0.00269435	2.56955	181683	173186	248713	170143	193431	37176.5	19.2195	272325	242814	256638	244170	253987	13717.8	5.40098
YML6	P51998	0.34921	2.22674e-07	4.81532e-06	5.31737	37278.2	27013.4	93861	53176.7	52832.3	29394	55.6364	46298.9	47739.8	63445.5	106369	65963.3	28034.2	42.4997
GPT2	P36148	0.348554	0.0158565	0.0403409	1.39425	164216	163268	101996	169763	149811	32005.1	21.3637	202239	195844	146386	237193	195415	37398.7	19.138
ACT1	P60010	0.347811	0.496489	0.628483	0.201707	28740.9	25900.7	24446.8	29907.9	27249.1	2514.35	9.22728	32645.4	41592.2	33359	35523.4	35780	4063.47	11.3568
FZO1	P38297	0.347043	0.0389356	0.0841982	1.0747	44168.1	39962.1	46235.6	34451.8	41204.4	5203.75	12.6291	57185.4	49502	62506.2	46874	54016.9	7153.4	13.2429
NCA2	Q12374	0.339412	0.00640323	0.0197814	1.70374	33737.4	27740.1	27820	23586.4	28221	4175.41	14.7954	33950.5	30049.4	49941	34811.8	37188.2	8750.72	23.5309
FMP10	P40098	0.320929	8.41294e-06	8.5614e-05	4.06745	77656.8	69603.8	85266.9	71751.8	76069.8	7013.34	9.2196	110298	84863.1	107348	90305.6	98203.8	12520	12.749
MRPL7	P36519	0.319542	0.734376	0.812668	0.0900871	275051	332588	265991	300581	293553	29861.6	10.1725	465069	282231	469588	324346	385309	96274.1	24.9862
CCP1	P00431	0.316085	0.585716	0.710249	0.148589	271748	296865	347251	476408	348068	91137.9	26.1839	502763	365264	398521	493703	440063	68627.6	15.595
MDM38	Q08179	0.310486	0.744729	0.818887	0.0867762	207196	200956	214867	150514	193383	29140.3	15.0687	287034	236770	246786	214015	246151	30510	12.3948
YPT1	P01123	0.309071	0.0182332	0.0450619	1.34619	77359.5	159970	143630	109198	122539	36810.8	30.0399	79569.5	210883	199123	154240	160954	59493.1	36.9629
CBR1	P38626	0.305268	0.0017843	0.00734963	2.13373	43720.9	42955.2	69930.5	57085.9	53423.1	12775.2	23.9133	54567.8	52760.7	103195	66299.5	69205.7	23440.7	33.8711
ARH1	P48360	0.301285	0.29444	0.417412	0.379435	287763	245372	196685	222155	237994	38681.1	16.253	365626	285420	253757	302739	301886	47085	15.597
DUG1	P43616	0.298189	0.452594	0.594674	0.225721	87851.4	83426.6	87572.5	95508.4	88589.7	5036.71	5.68543	102575	119013	133561	96859.3	113002	16614.4	14.7027
ECM10	P39987	0.268543	6.97196e-09	3.2895e-07	6.48287	517411	461068	223119	301960	375890	136733	36.3759	691963	508261	265752	408069	468511	179142	38.2364
MSC2	Q03455	0.268528	0.0112151	0.0306511	1.51355	73682.9	86131.3	93807.3	81360.3	83745.4	8443.48	10.0823	96583.1	102062	107862	108099	103651	5477.03	5.28409
YNR021W	P53723	0.260743	0.249616	0.370145	0.431628	86024.3	81438.9	90440.8	125568	95868	20138.3	21.0062	134464	94776.4	108475	133648	117841	19543.7	16.5849
TUF1	P02992	0.236352	0.956675	0.971652	0.0124891	214879	205899	179911	124310	181250	40752.9	22.4844	274697	242660	217684	148001	220761	53827.6	24.3828
CST26	P38226	0.234937	0.000296624	0.00179695	2.74546	34313.4	59253.5	38212.9	28139.7	39979.9	13501.7	33.7713	51030.9	26780.4	70209.3	49259.5	49320	17770.1	36.0302
TCB1	Q12466	0.226571	0.287312	0.409656	0.387581	128580	128197	183575	144590	146235	26038.6	17.806	188764	163295	183773	163147	174745	13461.7	7.70361
ARG1	P22768	0.207979	0.0233349	0.0563294	1.24927	86548.2	84387.1	259163	247201	169325	96957.1	57.261	142921	90107.1	273488	266521	193259	91247.1	47.2149
LEU4	P06208	0.204028	0.0516015	0.105024	0.97871	164146	170351	240667	158816	183495	38405	20.9297	211406	190773	292431	179819	218607	50928.2	23.2967
TIM44	Q01852	0.201613	0.00241965	0.00903452	2.04409	2.96578e+06	3.05176e+06	4407897	1.96033e+06	3.09644e+06	1.00494e+06	32.4547	3.68458e+06	3.33966e+06	4970493	2.52035e+06	3.62877e+06	1.01907e+06	28.0831
IDP3	P53982	0.183663	0.0147697	0.0381366	1.41866	47489	69026.8	107371	58140.8	70506.8	26101.5	37.0199	65377.9	70878.4	125496	65991.7	81936	29144.2	35.5694
NFU1	P32860	0.181803	0.000328973	0.00194842	2.71032	58874.6	81136.5	47191.9	43872.7	57769	16854.7	29.1761	59238.6	100394	52914.3	58636.4	67795.9	21918.3	32.3299
HEM14	P40012	0.176679	0.0491501	0.101226	0.994709	167541	131246	139582	138478	144212	15986.3	11.0853	217873	136600	188077	139671	170555	39381.8	23.0903
ATP16	Q12165	0.176371	0.242434	0.362603	0.440569	138565	122479	145315	75332	120423	31549.8	26.1992	178103	131030	164257	89072.4	140616	39635.1	28.1868
MTG1	Q03151	0.168839	0.0238437	0.0570271	1.24392	150871	84512	53388.5	51047.9	84954.9	46516.1	54.7539	130267	84035.7	77364.9	73849	91379.1	26267.1	28.7452
BAT1	P38891	0.167778	0.607184	0.72736	0.13825	126104	86631.7	113386	60526.5	96662.2	29171.5	30.1788	141231	102586	140287	66196.8	112575	35776.5	31.7801
MSE1	P48525	0.16686	0.0538901	0.108407	0.964944	106278	97470	168643	90026	115604	35977.7	31.1214	131834	103405	196588	105046	134218	43574.1	32.4651
RPS15	Q01855	0.162085	0.0255836	0.0598103	1.22322	75770.3	89011.9	44490.6	68843	69528.9	18672	26.8549	81290.7	92814	73992.4	65364	78365.3	11625.8	14.8354
RSM25	P40496	0.159168	0.710821	0.801991	0.0958303	39879.8	35386.1	42402.8	32042.9	37427.9	4616.21	12.3336	47709.2	35859.6	60007.3	32726	44075.5	12427.6	28.1962
RPS9B	P05755	0.158886	0.726054	0.810809	0.0910817	48683	51426.7	64219.5	51466.2	53948.8	6969.95	12.9196	69790	68476.8	54142.4	55993	62100.5	8173.49	13.1617
RPS2	P25443	0.157898	0.00375977	0.0125085	1.9028	48034.2	47269.1	70563.1	47467.7	53333.5	11491	21.5455	49971.1	57709.7	78361.3	58762.1	61201.1	12093	19.7595
CYC2	P38909	0.155824	0.00010668	0.000758454	3.12007	70744.8	80640.7	115632	83420.3	87609.4	19457.4	22.2093	84321.4	86534.6	139025	94176.5	101014	25689.8	25.4318
POS5	Q06892	0.143694	1.0622e-05	0.000106016	3.97463	98123.5	90106.8	116401	203122	126938	51967.6	40.9393	193991	125263	122123	118250	139907	36170	25.8529
AFG3	P39925	0.138035	0.78847	0.849566	0.070803	119487	106900	93964.6	98027.7	104595	11302	10.8055	143687	118241	106006	107955	118972	17328.8	14.5654
OMS1	Q06668	0.136933	0.0325661	0.0728527	1.13755	28859.7	31038.2	27851.3	27633.2	28845.6	1556.29	5.39525	33581	32191	34420.4	30523.9	32679.1	1705.72	5.21961
YPL107W	Q02873	0.13194	0.00651506	0.0200078	1.6988	28546.4	32232.7	46937.3	30155.3	34467.9	8448.75	24.5119	36985.5	34525	48307.5	34304.8	38530.7	6630.18	17.2075
AIM23	P47015	0.118606	0.000436804	0.00238633	2.62227	49460.5	49934.8	41383.1	37169.6	44487	6260.81	14.0733	49339.4	52604.3	49068.2	46709.8	49430.4	2423.15	4.90214
MIC60	P36112	0.116813	0.0029625	0.0103888	1.98344	78224.9	51136.6	32614.8	46307	52070.8	19119.5	36.7183	91712.8	47132.2	55203.9	39446.8	58373.9	23138.3	39.6381
SHM1	P37292	0.103794	0.0335258	0.0737285	1.13236	161455	127602	213734	127062	157463	40817.6	25.922	226612	118634	190781	163940	174992	45505.4	26.0043
BDH1	P39714	0.0995669	4.56502e-07	7.89748e-06	5.10251	69377.2	40928.9	32484.6	50052.1	48210.7	15829.8	32.8346	80786.2	51299.1	33546.9	49325.5	53739.4	19703.6	36.6651
ALD4	P46367	0.0935924	0.00606095	0.0189496	1.7224	149481	142612	194560	115333	150497	32869.5	21.8407	153222	161282	175670	160982	162789	9362.73	5.75146
NDE2	Q07500	0.0899333	0.0156387	0.0399827	1.39813	75957.8	50838.4	78285.5	55417	65124.7	14010.7	21.5137	100318	47297.4	83141.4	61416.2	73043.1	23408.7	32.0477
INA17	Q02888	0.0837788	0.361562	0.492521	0.307575	121971	72381.4	81533.3	62762	84662	26026.8	30.742	147077	66453.8	97859.6	67152.4	94635.8	37903.8	40.0523
SOD2	P00447	0.0682728	0.000388497	0.00221571	2.65449	148329	35784.9	54759.6	66662.3	76384.1	49620.4	64.9617	179306	41016	52291.1	68617.6	85307.7	63681.8	74.6495
ALD5	P40047	0.0676474	0.964085	0.973463	0.0116806	66390.2	61194	72262.8	43646.6	60873.4	12342.6	20.2758	68887.1	64123.3	93370.1	42238.4	67154.7	20978.2	31.2387
MNP1	P53163	0.0606637	0.000756081	0.00363339	2.43969	93931.9	76983.1	105289	112085	97072.2	15344.2	15.807	129581	76516.6	140853	81481.2	107108	32844.7	30.6651
MIS1	P09440	0.0602734	0.285074	0.407586	0.389781	382050	332599	319874	374149	352168	30561.5	8.6781	506401	287956	433684	320318	387090	101147	26.1301
AIM24	P47127	0.0591492	0.818186	0.866609	0.0621767	91100.9	89955.8	57089.1	63335.2	75370.2	17694	23.4761	95452.4	77298.3	76587.8	69629.1	79741.9	11030.4	13.8326
MRPL37	P36532	0.0523385	5.27055e-08	1.70963e-06	5.7671	123574	90522.6	137625	159503	127806	28919.8	22.6279	137577	93848.6	176600	140327	137088	33870.4	24.707
PIL1	P53252	0.0479208	0.165144	0.272958	0.563904	1.39317e+06	1.19065e+06	1.40184e+06	1.11234e+06	1.2745e+06	145632	11.4266	1.81853e+06	1.00095e+06	1.42886e+06	1280072	1.3821e+06	340756	24.6549
CIR1	P42940	0.0467339	0.00188267	0.00757446	2.12065	106364	103575	159685	106293	118979	27168.1	22.8344	133047	127212	143270	98931.6	125615	18986.7	15.115
YHL018W	P38744	0.035839	0.500687	0.632254	0.199108	254211	222247	240627	196151	228309	25123.3	11.0041	264863	220914	297606	190619	243500	47224	19.3938
CAT5	P41735	0.0282898	0.191619	0.303201	0.518269	81769.5	82595.3	111986	73444.7	87448.8	16871.9	19.2935	106654	87529.8	98009.8	74006.2	91549.9	14068.8	15.3673
GEM1	P39722	0.0275141	0.102938	0.184224	0.734655	72972	53485.2	84678.9	46143.5	64319.9	17674.1	27.4784	100511	43118.1	91074.8	46997	70425.1	29586.5	42.0113
ZRC1	P20107	0.0154318	0.00314408	0.0108785	1.96343	120325	134358	280048	133963	167174	75531.7	45.1816	144232	125546	272141	144776	171674	67572.1	39.3608
LIP2	Q06005	0.00889448	0.457234	0.596487	0.224399	78318.9	77500.3	64515.8	62192.2	70631.8	8463.64	11.9828	96246.8	63768.5	69274.7	66168.3	73864.6	15090.8	20.4303
PDA1	P16387	0.00394849	0.137582	0.238579	0.622368	115887	79397.8	85319	86925.1	91882.2	16327.1	17.7696	142100	68609	104151	76575	97858.5	33193.3	33.9197
MRPL3	P36516	-0.00580345	2.83191e-07	5.62062e-06	5.25022	111776	103098	156880	87205.7	114740	29878.8	26.0405	127802	102053	123234	108784	115468	12070.5	10.4535
UBP16	Q02863	-0.00713698	0.186466	0.299822	0.523137	50914.6	44677.3	56827.2	36896.6	47328.9	8542.82	18.0499	62404.8	38499.9	51685.4	42439.2	48757.3	10645.2	21.8331
COR1	P07256	-0.0208302	0.00213082	0.00813159	2.08982	91618.2	52684	41615.2	46860.2	58194.4	22736.5	39.0699	88824.5	53029.5	51655.1	41153.4	58665.6	20793.8	35.4446
ZRT3	P34240	-0.0259763	0.618336	0.736047	0.133094	389855	446768	504887	549654	472791	69506.6	14.7013	426638	514804	449021	513993	476114	45142.7	9.48148
YKL133C	P36066	-0.0451855	0.295164	0.417412	0.379435	56909.1	61029.7	100038	40051.9	64507.3	25366.3	39.3232	59945.3	54938.3	113199	37116.3	66299.8	32765.3	49.4199
BBC1	P47068	-0.0545044	0.740537	0.817742	0.0873835	88434.4	87216.5	126349	72778.3	93694.4	22901.3	24.4426	64487	98058.5	124373	87380.1	93574.7	24853.7	26.5603
ILV6	P25605	-0.0583145	0.114797	0.20404	0.690285	374637	388114	422490	311877	374279	46223.6	12.35	381811	403408	394701	302152	370518	46432.9	12.5319
AIM17	P23180	-0.061596	0.0294991	0.0671493	1.17296	282245	276243	308696	232348	274883	31667.9	11.5205	246050	217114	428439	232143	280936	99042.6	35.2545
YDJ1	P25491	-0.0654089	0.00139604	0.00603787	2.21912	33753	23840.2	26670.4	30031.7	28573.8	4280.93	14.982	32429.6	24521.2	28085.8	27129.2	28041.4	3290.53	11.7345
ILV3	P39522	-0.067377	0.68518	0.794761	0.0997635	136321	102233	90287.3	83912.6	103189	23357.4	22.6356	146620	99637.4	92224.8	73274.3	102939	31164.6	30.2748
EFR3	Q03653	-0.0867312	0.00467872	0.0153754	1.81317	50137.5	58445.2	53881.4	43615	51519.8	6269.89	12.1699	58401.9	44214.6	52243.4	45233.6	50023.4	6628.52	13.2508
DSS1	P39112	-0.0965421	0.0453119	0.0948261	1.02307	49947.7	39840.6	28399.6	36699.7	38721.9	8905.24	22.9979	54168.5	35694	33114.2	27934.8	37727.9	11425.4	30.2837
MYO5	Q04439	-0.0993263	0.604141	0.72736	0.13825	83815.7	77535.9	70986.5	65618.3	74489.1	7899.95	10.6055	78270.8	107490	37755.8	81547.6	76266	28809	37.7744
RPL31A	P0C2H8	-0.105658	0.0619545	0.120428	0.919271	65769.1	67555.2	63434	68546.3	66326.2	2244.58	3.38415	62597.3	76461.5	55802.2	60820.1	63920.3	8842.06	13.833
ARG8	P18544	-0.116491	0.0103297	0.0289789	1.53792	81349.8	34958.8	27962.6	36352.1	45155.8	24406.9	54.0505	69971.2	35223.7	26019.3	36782	41999	19243.3	45.8184
RMD8	P43620	-0.11657	0.190697	0.302666	0.519037	26661.4	26183.9	30468.9	22568	26470.5	3231.9	12.2094	29692.3	18045.9	29618	24675	25507.8	5500.84	21.5653
RPS7A	P26786	-0.12146	0.000520137	0.00269951	2.56871	74435.6	69696.9	67326.1	71579.3	70759.5	3005.7	4.24777	62591.7	69396.4	60283.9	76840.9	67278.3	7456.89	11.0837
MRPS35	P53292	-0.12461	0.398707	0.535835	0.270969	33882.3	35363.3	49685.7	43689.8	40655.3	7408	18.2215	33931.6	36252	48805.1	34564.1	38388.2	7013.36	18.2696
RPS28A	Q3E7X9	-0.129918	0.00136821	0.00596722	2.22423	99754	98852.7	184382	100842	120958	42290.9	34.9634	93772.1	105081	141009	103737	110900	20696.7	18.6625
YTA12	P40341	-0.135331	0.00222264	0.00842009	2.07468	166638	151897	160151	151824	157627	7166.22	4.5463	176784	134082	153609	130901	148844	21159.6	14.216
GUF1	P46943	-0.138442	1.26744e-05	0.000121815	3.9143	66348.2	91888.3	74977.7	68204.5	75354.7	11629.6	15.4332	70419.5	85933.3	59920.8	66014.1	70571.9	11108.8	15.7411
YMR31	P19955	-0.140624	0.00198035	0.00772783	2.11194	80785.4	76961.8	93025.5	101514	88071.6	11280.6	12.8084	61084	80223.5	55832.9	163766	90226.6	50134.2	55.5648
RPL26B	P53221	-0.14571	0.984255	0.988062	0.00521565	31648.4	32992	24014.1	35003.2	30914.4	4802.34	15.5343	28601	34038	22804.7	29747.2	28797.8	4630.22	16.0784
MGE1	P38523	-0.162145	1.77453e-05	0.000153496	3.8139	68869.5	54923.5	116831	133229	93463.1	37494.4	40.1168	73477.6	67149.8	98468.3	87123.9	81554.9	14021.7	17.193
LSP1	Q12230	-0.194049	0.00771634	0.023149	1.63547	1.67428e+06	1.3274e+06	1501439	1.14806e+06	1.4128e+06	226282	16.0166	1.79277e+06	971820	1.3178e+06	1098039	1.29511e+06	361263	27.8945
SLM2	P53955	-0.199965	0.0263862	0.06141	1.21176	57545.2	47447.2	61564.9	48530.1	53771.9	6890.75	12.8148	54546.6	35659	68515.7	39626.9	49587	15012.1	30.2742
HSP60	P19882	-0.203672	0.0613711	0.119743	0.921751	921822	1.00055e+06	1.14912e+06	942357	1.00346e+06	102671	10.2317	871396	904856	979087	828975	896079	63454.9	7.0814
PGI1	P12709	-0.228458	0.0223531	0.054466	1.26387	28551.5	106185	39815.2	44757.8	54827.5	34903.8	63.6612	50227.8	52649.1	20490.5	59644	45752.9	17308.3	37.83
COQ4	O13525	-0.229729	0.726447	0.810809	0.0910817	99823.4	96666.1	112715	72112.5	95329.3	16963.4	17.7946	91594.4	82568.7	94158.8	65655.1	83494.2	12889.8	15.4379
ERG4	P25340	-0.232563	0.00151646	0.00650448	2.18679	65750.2	46161.8	25871.8	30492.9	42069.2	18017.6	42.8285	39657	33462.8	24784.3	43057.6	35240.4	8022.98	22.7664
PSG1	P36081	-0.233999	0.00250405	0.00921462	2.03552	61407.6	66693.1	64539.3	77072.2	67428	6785.79	10.0638	55878	55063.8	53082.9	73474.2	59374.7	9472.65	15.954
MYO3	P36006	-0.236197	0.0534846	0.108395	0.964991	114019	93165.3	144724	101584	113373	22588	19.9236	68545.5	100159	120583	110450	99934.5	22526	22.5408
MDL1	P33310	-0.241981	0.00568905	0.0180038	1.74464	32825.3	28763.6	42744.1	19714.5	31011.9	9550.19	30.7953	28634.5	23999.7	32185.2	20726.4	26386.5	5046.88	19.1268
PKP2	P53170	-0.248803	0.778692	0.845484	0.0728948	80043.2	81070	102354	56834.8	80075.4	18596.1	23.2233	79640.7	58888.5	85662.2	53124.3	69328.9	15755.4	22.7256
GRX5	Q02784	-0.250186	0.0084516	0.0247818	1.60587	264519	249647	270981	172810	239489	45341.4	18.9326	207528	253205	251477	131803	211003	56873.7	26.9539
CIT1	P00890	-0.259078	0.165732	0.272958	0.563904	184355	144308	273582	129859	183026	64622.1	35.3076	192015	132071	129564	158072	152930	29069.6	19.0084
SDH2	P21801	-0.264141	0.0019567	0.00772783	2.11194	116777	90762.4	91668.5	83744.9	95738.3	14466.1	15.11	103597	79853.4	64605.4	82492.1	82636.9	16043.9	19.4149
RPS5	P26783	-0.278561	0.00196872	0.00772783	2.11194	178609	202006	236127	188923	201416	25042.5	12.4332	128646	188210	186885	185183	172231	29082.9	16.886
KAR2	P16474	-0.282186	0.630451	0.743645	0.128634	158626	93297.1	83883.4	91672.4	106870	34748	32.5144	123406	82607.7	67632.5	85073.9	89679.9	23768	26.5031
RPL28	P02406	-0.308705	0.000226721	0.00141769	2.84842	98537.1	101122	90076.6	92801.4	95634.1	5081	5.31295	69753.8	79714.7	85420.7	83976.3	79716.4	7069.63	8.86848
AIM45	Q12480	-0.31166	0.269851	0.391209	0.407591	52659.1	59927.3	74229.3	66879.8	63423.9	9252.15	14.5878	54690.3	40972.1	76699.8	43294.5	53914.2	16330.5	30.2899
GAL1	P04385	-0.318683	0.342168	0.472301	0.325781	47134.6	46303.6	42338.3	59897.4	48918.5	7612.59	15.5618	41805.8	39375.5	28832.3	54319.6	41083.3	10467.8	25.4794
MRPL36	P36531	-0.322918	2.6252e-06	3.244e-05	4.48892	53076.4	53478.5	38367.1	50358.1	48820	7105.1	14.5537	45395.4	36102.3	39520.5	38980.1	39999.6	3897.53	9.74392
PET9	P18239	-0.344088	1.0866e-06	1.52418e-05	4.81696	431112	311585	308342	287394	334608	65223	19.4924	364759	238833	249642	237613	272712	61602.3	22.5888
COQ6	P53318	-0.350841	3.19644e-07	5.92484e-06	5.22732	35259.2	42023.8	61181.2	34714.8	43294.8	12379.1	28.5926	31642.8	40020.8	38538.1	27474.6	34419.1	5895.75	17.1293
RPS20	P38701	-0.355713	5.18861e-05	0.000401923	3.39586	38039.6	45711	18179.2	52549.6	38619.9	14860.2	38.4782	27045.1	43330.9	12681.4	46985.2	32510.6	15807.8	48.6235
KGD1	P20967	-0.372673	0.000421161	0.00232535	2.63351	40447.3	42428.4	37323.8	26997.9	36799.4	6863.86	18.6521	18799.3	17791.9	21225.7	97685.4	38875.6	39233	100.92
UGP1	P32861	-0.37606	0.179332	0.289948	0.53768	35402.9	28511.6	37622.1	30126.6	32915.8	4301.65	13.0686	25511.7	19881.6	32041.1	27968.4	26350.7	5084.29	19.2947
RPL3	P14126	-0.377303	0.488942	0.621963	0.206235	48411.7	48752.4	37042.9	43501.3	44427.1	5476.26	12.3264	37621.2	38917.6	31684.3	32459.9	35170.8	3630.78	10.3233
QCR2	P07257	-0.387317	0.067553	0.130267	0.885166	127967	123977	61770.6	41688.8	88851	43671.4	49.1512	92509.9	97598	46874.1	37174	68539	30941.7	45.1446
ENO1	P00924	-0.396809	0.548901	0.673127	0.171903	301569	116177	71929.6	58154.6	136958	112498	82.1407	196896	89712.9	64303	48395.6	99826.9	66912.6	67.0286
MRPL22	P53881	-0.407711	0.0713734	0.135688	0.867459	215176	104441	77512.2	105797	125732	61035.9	48.5446	200297	79578.9	50898.9	82666.3	103360	66188.6	64.0367
CCE1	Q03702	-0.409002	0.0845558	0.155619	0.807938	196673	159313	273558	134901	191111	60550.8	31.6835	144936	123110	188097	124927	145267	30216.6	20.8007
MSW1	P04803	-0.414271	0.553525	0.675952	0.170084	384936	197312	358026	436141	344104	103086	29.9577	250931	164614	346732	295919	264549	77267.1	29.2072
SSQ1	Q05931	-0.416437	0.00293431	0.0103599	1.98464	1.70618e+06	1523191	1.30863e+06	1.09464e+06	1.40816e+06	264734	18.7999	1268642	1.03478e+06	1.10143e+06	914573	1.07986e+06	147711	13.6788
YDL183C	P48569	-0.426299	0.0102994	0.0289789	1.53792	27688.7	43933	66568.4	53841.6	48007.9	16411.4	34.1847	33877.6	34542.1	44379.9	29016.9	35454.1	6440.1	18.1646
MCP2	Q06567	-0.432947	0.590295	0.714133	0.146221	59599.2	61403.4	75972.2	59713.5	64172.1	7909.91	12.3261	49786.6	41840.4	59230.4	45658.5	49129	7475.29	15.2156
PNC1	P53184	-0.433938	0.000962272	0.0044591	2.35075	79984.1	83539.7	98373	74196.7	84023.4	10312.2	12.273	69643.3	63243.5	71888.8	52122	64224.4	8860.74	13.7965
TSC13	Q99190	-0.438898	0.382704	0.519957	0.284032	265829	317495	359596	382522	331360	51320.5	15.4878	238760	211538	250297	306516	251778	39946.3	15.8657
VMA2	P16140	-0.452762	0.531711	0.659029	0.181095	211889	116405	44953.5	41090.6	103585	80077.7	77.3066	83131.3	64113.4	49260.1	55735.6	63060.1	14697.5	23.3071
YGR053C	P53234	-0.462291	0.539236	0.664759	0.177336	152518	145365	98458.6	86988.9	120833	32923.1	27.2469	106740	106617	76778.4	67980.5	89529.1	20125.8	22.4797
SSA4	P22202	-0.463063	0.0109333	0.0301914	1.52012	2.74795e+06	2.4767e+06	3.59844e+06	1808217	2.65782e+06	741061	27.8822	2277985	1.75534e+06	2.10523e+06	1.64205e+06	1.94515e+06	296818	15.2594
SEC61	P32915	-0.466173	0.000533656	0.00274225	2.56189	31480.5	45809.5	44863.1	51783.1	43484.1	8568.75	19.7055	26541.8	28790.6	29901.5	45373.9	32652	8595.69	26.3252
SEC12	P11655	-0.473666	0.143803	0.247132	0.60707	108243	109381	136732	83555.9	109478	21727.4	19.8464	79633.6	75796	87435.4	77685.9	80137.7	5111.15	6.37796
TIM21	P53220	-0.476194	0.464019	0.602065	0.220357	75893.5	72266.4	104780	67368.7	80077.1	16834.9	21.0233	62311.7	46888.7	78109.6	51059.3	59592.3	13958	23.4225
SDH1	Q00711	-0.485366	0.268342	0.39011	0.408813	208230	157165	123811	127021	154057	39115.7	25.3904	164438	112135	84874.1	96497.1	114486	35124.5	30.6802
MRPL8	P22353	-0.492401	0.354279	0.48643	0.312979	354834	326048	317311	307693	326472	20340.2	6.23032	225954	227607	276992	228172	239681	24891.8	10.3854
RPS29B	P41058	-0.496318	0.15415	0.260599	0.584027	105532	112504	118802	103037	109969	7122.77	6.47708	68627.6	91923.8	73831.5	88820.2	80800.8	11325.3	14.0163
NDE1	P40215	-0.496429	2.3655e-07	4.91077e-06	5.30885	735741	789247	739549	695149	739921	38536.8	5.20823	649574	557392	488200	480585	543938	78443.8	14.4215
RPL10	P41805	-0.503815	0.0951967	0.17215	0.764092	108735	103543	80470	119000	102937	16296.9	15.8319	73061.6	79309.7	61363.6	84532.3	74566.8	9973.25	13.3749
PET54	P10834	-0.506044	0.206859	0.322403	0.491601	49348.5	51512.1	36096.3	35574.1	43132.7	8475.35	19.6495	38443.5	30547	27942.7	27562.3	31123.9	5056.83	16.2474
YCK1	P23291	-0.509757	2.22512e-06	2.8871e-05	4.53954	35951.7	32153.7	34673.8	39245	35506	2950.11	8.30877	24865.9	29588.4	20123.2	29136.4	25928.5	4416.48	17.0333
LAT1	P12695	-0.561575	0.014502	0.0376327	1.42444	92233.1	101794	140327	112735	111772	20797.7	18.6072	81500.1	67155.3	110561	58303.8	79380	22879.3	28.8225
NFS1	P25374	-0.575153	0.0840946	0.155321	0.808771	3.55857e+06	2.81623e+06	3.38828e+06	1.72496e+06	2.87201e+06	827995	28.8298	3.04776e+06	1.42289e+06	2.06263e+06	1.49799e+06	2.00782e+06	749788	37.3434
ADH4	P10127	-0.57567	0.0737412	0.139678	0.854873	269031	273699	350931	271166	291207	39861.7	13.6884	175898	206909	234406	187622	201209	25558.6	12.7025
ABF2	Q02486	-0.597188	0.68645	0.794761	0.0997635	96392.3	92494.5	155646	87826	108090	31897.2	29.5099	75693.8	57582.7	112848	53323.8	74862.2	27117.8	36.2237
ZPS1	Q12512	-0.609489	6.90913e-05	0.000519687	3.28426	90589.8	88726	84222	103880	91854.4	8450.86	9.20028	62101.1	70305.6	52285.2	64070.3	62190.5	7472.41	12.0154
LPD1	P09624	-0.6215	0.313491	0.439734	0.35681	248400	258064	244633	226050	244287	13409.2	5.48912	178551	185203	153540	140456	164437	21010.3	12.7771
OAR1	P35731	-0.624667	0.00345519	0.0115693	1.93669	168211	232096	91149.9	172007	165866	57769.8	34.8292	152849	94924	102181	82332.8	108072	30957.2	28.645
YCK2	P23292	-0.649213	0.892656	0.922885	0.0348524	67278.7	62253.5	67466.8	66504	65875.8	2450.54	3.71995	37008.6	44538.1	49538	42875.7	43490.1	5166.02	11.8786
DGA1	Q08650	-0.649792	0.00556413	0.0178258	1.74895	29848.9	31309.8	63301	32687.4	39286.8	16051.4	40.857	22165.9	17618.7	32373.2	28448.7	25151.6	6549.37	26.0396
RPS1B	P23248	-0.669851	0.000146688	0.000963682	3.01607	113774	103479	138085	104827	115041	16027.4	13.9319	60903	68344.2	85459.8	84288	74748.7	12089.2	16.1731
GCV1	P48015	-0.694149	0.0071134	0.0215898	1.66575	395434	275549	290589	302976	316137	54041.4	17.0943	264980	168930	169436	208032	202845	45292	22.3284
MRP7	P12687	-0.716114	0.000871379	0.00407428	2.38995	54376.6	50246.7	39759.8	46770	47788.3	6189.86	12.9527	37296	28006.8	26736.4	28154.7	30048.5	4873.43	16.2186
RPS13	P05756	-0.720339	0.00826837	0.0243823	1.61293	106681	128283	186540	138761	140066	33738.9	24.0878	61297.4	83059.3	108823	97792.5	87743	20547.9	23.4183
ISD11	Q6Q560	-0.725975	0.0335047	0.0737285	1.13236	1.04819e+06	1.08719e+06	1.88187e+06	801049	1.20458e+06	468972	38.9325	774418	570654	1.07686e+06	543580	741378	246245	33.2145
MRM1	P25270	-0.732082	0.00134202	0.00590261	2.22896	199456	209172	298812	184139	222894	51650	23.1724	137305	115707	134419	159150	136645	17797.5	13.0246
MAM33	P40513	-0.748459	0.0773257	0.144881	0.838989	437475	521445	534808	302620	449087	106726	23.7651	302114	259529	207203	321517	272591	50700.3	18.5994
MMT2	Q08970	-0.752847	0.0582915	0.115605	0.937023	837106	849456	1.14622e+06	687606	880097	192060	21.8226	565414	465909	664726	447338	535847	100348	18.727
COQ9	Q05779	-0.780054	0.000478415	0.00255977	2.5918	79968.5	74156	128584	65115.4	86955.9	28416.9	32.6796	49662.1	42920.3	76160.4	39643.8	52096.6	16575.8	31.8174
WBP1	P33767	-0.783947	9.74799e-09	4.21601e-07	6.3751	142146	137068	211606	198279	172275	38168.1	22.1554	97350.9	82306.5	109451	119522	102158	16040.4	15.7017
DFM1	Q12743	-0.790574	0.00321191	0.0110396	1.95705	115250	115561	105256	121802	114467	6842.23	5.97745	76765.6	71116.2	53573.6	73494.8	68737.6	10371.2	15.0881
PDX1	P16451	-0.796173	0.0152467	0.0391734	1.40701	175055	194607	102954	185768	164596	41865.2	25.4351	98214.9	90261.5	99119.4	91908.3	94876	4444.3	4.68432
RPS3	P05750	-0.806301	0.0320184	0.0722501	1.14116	121313	127925	156834	100807	126720	23159.1	18.2758	60654.9	76680.4	92502.2	68729.9	74641.8	13585.9	18.2015
TDH1	P00360	-0.836282	0.333771	0.461939	0.335415	400192	278709	333648	294930	326870	54042.4	16.5333	243079	152693	188367	174103	189560	38573.5	20.3489
OSH2	Q12451	-0.837908	0.0452247	0.0948261	1.02307	85795.8	83503.6	68386.1	57337.2	73755.7	13396.3	18.1631	38457.5	47443.3	45847.1	37076.7	42206.2	5197.7	12.315
SSS1	P35179	-0.845795	0.532048	0.659029	0.181095	256411	266647	551950	398315	368331	138421	37.5805	149271	151014	286755	251184	209556	70128.6	33.4653
SNF1	P06782	-0.862487	0.0379343	0.0824442	1.08384	163744	225244	352310	201958	235814	81697.2	34.6448	96902.2	122975	180926	125530	131583	35347.2	26.8629
COX4	P04037	-0.893753	0.0393796	0.084805	1.07158	232133	254018	634727	194844	328930	205323	62.4213	135383	147463	262060	131818	169181	62280.1	36.8127
HHT1	P61830	-0.914024	0.291566	0.414583	0.382389	351481	364379	431546	444565	397993	46861.2	11.7744	186265	210167	256585	218691	217927	29199.2	13.3986
SOV1	Q04748	-0.935953	0.966063	0.973567	0.0116344	99112.5	65751.6	60910.7	39370.2	66286.2	24706.4	37.2723	50772.5	37753.8	28033.8	24465.8	35256.5	11769.9	33.3836
HSP78	P33416	-0.94316	0.0466423	0.0968294	1.01399	194399	155850	192953	113542	164186	38186.7	23.2582	118772	78203.2	102376	57561.1	89227.9	26895	30.1419
OST1	P41543	-0.947409	0.423207	0.563191	0.249345	70604.3	76023.9	133082	115519	98807.3	30378.3	30.745	46832.9	42308	62141.9	54618	51475.2	8741.58	16.9821
POR1	P04840	-1.03204	0.00184172	0.00752639	2.12341	359194	266654	188905	232541	261824	72293.2	27.6114	194351	136917	106380	95796	133361	44239.8	33.1729
DIA4	P38705	-1.03923	0.0268856	0.062293	1.20556	460475	439219	424718	408879	433323	21935.9	5.06225	239237	192211	271210	177928	220147	42952.4	19.5108
IDP1	P21954	-1.07138	0.000740935	0.00359388	2.44444	206558	188787	567678	214233	294314	182554	62.0269	145771	103306	169625	107296	131500	31821.8	24.1992
GUP1	P53154	-1.07247	0.706689	0.801991	0.0958303	72305.4	74654.1	83657.3	68619.5	74809.1	6400.38	8.55561	50771.9	30303.5	37971.5	30559.8	37401.7	9596.57	25.6581
QCR7	P00128	-1.11221	0.177327	0.287602	0.541208	65431.5	63483.3	82061.2	56988.9	66991.2	10675.3	15.9354	30143.2	30308.4	36325	30207.7	31746.1	3053.36	9.61806
MRH4	P53166	-1.12775	4.47439e-09	2.58023e-07	6.58834	67939.6	73110.8	138210	58988.6	84562.3	36238	42.8536	32071.9	31355.3	81664.8	24374.2	42366.5	26427.9	62.3792
SDH6	Q3E785	-1.1539	0.0494193	0.101378	0.994057	59321.4	55064.8	69429.8	43467.9	56821	10749	18.9173	30512	21709.5	30518.5	22418.9	26289.7	4887.78	18.592
MRPL1	Q04599	-1.16536	0.00618969	0.0192362	1.71588	346330	208776	288409	722558	391518	227783	58.1794	169261	95258.2	128751	323256	179131	100734	56.2348
JAC1	P53193	-1.22266	0.761343	0.831867	0.0799461	487262	889008	450269	867728	673567	237125	35.2044	278447	255449	405667	222850	290603	80028.8	27.5388
ETR1	P38071	-1.24002	0.000419978	0.00232535	2.63351	175855	173026	212730	146844	177114	27098.8	15.3002	69820	66903.4	82784.3	88997.5	77126.3	10501.2	13.6156
ILV2	P07342	-1.2583	0.887169	0.919043	0.0366642	449239	416598	368530	301492	383965	64202.3	16.7209	201620	186474	131783	144451	166082	33282.1	20.0395
RHO1	P06780	-1.27527	0.00206622	0.00800274	2.09676	193284	271029	368842	331705	291215	76731.7	26.3488	141982	118865	113727	109649	121056	14451.1	11.9376
COX5	P00424	-1.43129	0.47239	0.608703	0.215594	118774	83537	107469	82592.1	98093.1	17960.8	18.31	44323.1	26323.1	55980.2	28728.3	38838.7	13937.6	35.8858
TDH2	P00358	-1.48414	0.696196	0.799393	0.0972395	1.15914e+06	949494	1.19447e+06	819507	1.03065e+06	177496	17.2217	404351	321247	427775	356772	377536	47758.3	12.65
MRPL16	P38064	-1.76085	0.221759	0.340511	0.467869	84291.8	83250.7	113992	67324.8	87214.8	19467	22.3207	28412.1	29265.3	21264.2	26023.9	26241.4	3590.52	13.6827
KGD2	P19262	-1.78713	0.462164	0.601161	0.221009	786756	768400	1053281	895930	876092	130854	14.9361	295760	218369	275365	254814	261077	33016.4	12.6462
STT3	P39007	-1.87562	0.408196	0.545649	0.263087	136269	132151	60794.7	134370	115896	36772.9	31.7292	38641.8	32703.7	17830.7	40576.9	32438.3	10298.4	31.7478
MNN9	P39107	-1.89953	0.0545842	0.109379	0.961065	129501	130355	130444	134424	131181	2203.36	1.67964	38095.8	23436.8	54198.4	35580.2	37827.8	12652	33.4463
ENV10	Q99382	-2.43706	0.216409	0.334274	0.475897	266231	306423	265143	266021	275954	20317.7	7.36271	40147.8	43213.7	77582.9	56021.1	54241.4	17012.1	31.3637
YDR115W	Q04598	-2.67931	0.00719073	0.0216976	1.66359	276877	261634	326203	183000	261929	59398.5	22.6774	47835.6	44574.6	48096.6	28228.4	42183.8	9440.59	22.3797
MRPL39	P36533	-2.90453	0.960234	0.972502	0.0121093	247166	206800	210263	148178	203101	40919.6	20.1474	34955.6	30579.3	17910.5	29824.2	28317.4	7297.42	25.7701
ADH1	P00330	-4.58495	0.910973	0.93995	0.026895	556305	693021	663030	1.01181e+06	731042	196159	26.8328	28221	45951.8	29113.6	23271.8	31639.6	9881.42	31.2312
AAT1	Q01802					6133.89	6332.82	17393.6	8980.27	9710.15	5284.09	54.4182	52321	52009.8	31727	54235.4	47573.3	10609.9	22.3023
ABP1	P15891					19336.1	6110.45	8307.26	2761.82	9128.91	7176.65	78.6145	28198.6	24654.1	51547.8	14686.8	29771.8	15603.6	52.4106
ACB1	P31787					1.18634	1.27075	1.16746	1.16725	1.19795	0.0493528	4.11977	1.18634	1.27075	1.16746	1.16725	1.19795	0.0493528	4.11977
AEP2	P22136					12121.5	6971.33	35142.7	5644.7	14970.1	13735.5	91.753	16370.6	6901.53	8521.78	6687.68	9620.39	4574.02	47.545
AHP1	P38013					45364.2	119959	4665.41	146763	79187.7	65641	82.893	74378.4	286606	6087.35	538434	226376	239888	105.968
AI1	P03875					178950	83408.8	93201.1	100141	113925	43890.1	38.5253	115659	60184.6	44362.7	69148.7	72338.7	30644	42.3618
AI4	P03878					48273.1	39168.6	58085.3	33949.5	44869.1	10614.3	23.6561	28463.6	29074.7	7375.36	15159.3	20018.2	10595.5	52.9293
AIM25	P47140					60752.1	54646.8	181828	61603.7	89707.8	61491.9	68.5469	41126.6	43217.6	284500	40723.6	102392	121410	118.574
AIM41	Q12032					4923.39	5056.33	4264.94	4834.15	4769.7	348.672	7.31015	12394.2	11902.6	10453.7	10196.5	11236.7	1076.79	9.58279
AIM46	P38885					59809	58726.3	85853.6	105114	77375.8	22343.5	28.8766	48924.1	22303	59505.6	21663	38098.9	19105.7	50.1475
AIM9	P40053					13111.9	12623.2	11335.9	10767.7	11959.7	1092.08	9.13135	33198.6	23674.5	21347.2	23774.8	25498.8	5254.28	20.606
ALD6	P54115					25082.3	53284.2	7854.03	24844.6	27766.3	18827.3	67.8062	17757.8	62162	6598.13	25476.4	27998.6	24058	85.9256
ARG5,6	Q01217					63211.8	26974.9	23540.1	9169.21	30724	22990.8	74.8301	59505.1	38300.7	29258.5	12253.8	34829.5	19677.7	56.497
AST1	P35183					7652.18	3602.21	3629.65	5935.27	5204.83	1964.06	37.7354	5713.38	131989	14497.4	10813.8	40753.5	60930.3	149.51
ATM1	P40416					36201	42898.7	77978.1	100923	64500.1	30417.7	47.1592	36068.5	36589.1	92654.8	106857	68042.3	37076.4	54.4902
ATP19	P81451					11.1909	0.42453	1957.41	278.226	561.812	939.228	167.178	18098.8	5532.01	3960.27	29197	14197	11833.5	83.3521
ATP25	Q03153					6921.15	2557.91	24177.6	6157.8	9953.63	9671.67	97.1673	14911.2	6551.89	14974	28660.3	16274.4	9155.83	56.2592
BNA3	P47039					33265.6	16132.5	30424.9	14798.5	23655.4	9543.28	40.343	38282.5	17415.8	32845.1	27774	29079.3	8881.11	30.5409
CAB5	Q03941					67227.2	163520	54986.3	126276	103002	50955.8	49.4705	64934.1	148365	45113.8	104478	90722.7	45669.3	50.3394
CAJ1	P39101					433.426	453.127	1044.46	909.207	710.056	313.063	44.09	11359.1	15859.1	11472.9	7430.68	11530.4	3443.75	29.8666
CAM1	P29547					88390.7	96197.8	51125.6	3.55111e+06	946707	1.73638e+06	183.413	91237.4	101113	88597.3	4920056	1.30025e+06	2.41321e+06	185.596
CAT2	P32796					84661.1	78398.9	69147.5	112980	86296.8	18895.5	21.896	18571.2	15079	12565.9	25674.9	17972.8	5694.72	31.6853
CBF5	P33322					13422	14785.3	6860.24	13877.8	12236.4	3628.6	29.6543	7005.13	11226.9	4776.36	10849.9	8464.56	3111.96	36.7646
CBP4	P37267					39195.1	37594.1	42780	33453.3	38255.6	3866.6	10.1073	11930.9	10125.9	7968.44	7594.88	9405.04	2019.93	21.4771
CDC48	P25694					30817.3	21186.5	13422.6	7418.39	18211.2	10119	55.5646	29137.9	12015.6	56066.1	21744.3	29741	18898.9	63.5452
CIR2	Q08822					195538	237853	166921	155653	188991	36646.3	19.3905	13121.1	13377.4	12827.3	12578	12976	347.696	2.67953
CMD1	P06787					10369.2	16315.9	20077.1	12862.4	14906.1	4222.45	28.327	7760.1	11645.6	11610.3	8448.28	9866.06	2053.79	20.8167
COA3	Q3E7B2					24802.4	25473.1	14860	23102.1	22059.4	4902.24	22.2229	98246.2	69892	43587	66770	69623.8	22400.7	32.1739
COQ8	P27697					0.511002	0.495895	1397.4	31.606	357.504	693.421	193.962	0.511002	0.495895	3075.76	986.494	1015.82	1449.82	142.725
COX12	Q01519					8418.12	8607.03	17327.2	9961.15	11078.4	4222.21	38.1121	1954.43	2161.98	5445.9	2313.96	2969.06	1657.78	55.8352
COX13	P32799					37431	35500.1	50715.5	31069.6	38679.1	8454.66	21.8585	11541.8	15202	5071.1	9592.95	10352	4219.1	40.7565
COX2	P00410					174999	169161	151712	162020	164473	10027.1	6.0965	18950.5	16652.3	19649.2	21511.3	19190.8	2008.03	10.4635
COX6	P00427					9699.55	16863.7	47261.5	13756.3	21895.3	17163.3	78.3883	20384.1	123846	73239	95296.9	78191.6	43753.8	55.9572
DPM1	P14020					7325.44	5592.05	7849.99	9365.63	7533.28	1556.64	20.6635	5950.05	3073.29	3684.26	5541.03	4562.16	1399.03	30.666
EFT1	P32324					13717.5	26846.4	10942	11252.8	15689.7	7540.75	48.0618	14893.2	16086.4	6178.08	8285.45	11360.8	4869.21	42.8598
ELO3	P40319					14114.5	8380.41	64695.3	4461.83	22913	28135.5	122.793	39098	41122.9	64536.1	38051.5	45702.1	12620.6	27.6148
ENO2	P00925					228714	121025	273911	165944	197398	67471.4	34.1803	217901	163488	509388	256286	286766	153220	53.4305
ERG20	P08524					6113.02	429.992	940.205	400.049	1970.82	2772.57	140.681	3597.31	703.383	566.207	1639.53	1626.61	1397.69	85.9267
ERG24	P32462					41506.8	107243	12003.7	22544.1	45824.4	42726.5	93.2398	84945.1	74200.2	9655.92	17151.9	46488.3	38575.1	82.9782
ERO1	Q03103					11432.3	10289.8	15609.7	19624.8	14239.2	4256.74	29.8946	15688.8	17931.2	12322.8	16751.6	15673.6	2414.35	15.4039
FAR7	P43592					14457.5	13662.8	11336.7	12245.8	12925.7	1399.64	10.8284	150975	155879	189276	129542	156418	24710.9	15.798
FBA1	P14540					100311	29665.1	92315.6	22279	61142.7	40853.9	66.8173	132811	75723.1	31833.2	43961.4	71082.2	45122.2	63.4788
FKS1	P38631					17393.3	13105.5	6401.76	17167.3	13517	5136.37	37.9994	13011.6	8618.17	9205.31	10822.8	10414.5	1966.42	18.8817
FMP40	Q08968					27565.1	21940.6	25364.3	19214.6	23521.1	3687.6	15.6778	44921.2	27192.6	26233.8	28116.9	31616.1	8903.3	28.1606
FMP52	P40008					82102.6	89029.8	191167	71548.4	108462	55603.2	51.2652	81713.4	72128.4	160582	68287	95677.7	43636.4	45.6077
FOX2	Q02207					207.596	0.868973	185.034	351.033	186.133	143.732	77.22	2076.57	349.805	2317.63	1098.54	1460.64	909.007	62.2336
GEP5	Q12393					7356.72	8149.17	31941.2	1.52347	11862.1	13879.6	117.007	9006.22	7025.07	35003.6	8289.38	14831.1	13473.3	90.8449
GET1	P53192					370.528	186.409	10856.9	7049.91	4615.93	5244.61	113.62	2159.73	605.171	10102.5	3518.61	4096.5	4177.17	101.969
GGC1	P38988					33202.8	30369.4	45218.4	36380	36292.6	6437.11	17.7367	19615.3	16475.3	33948.9	22098.7	23034.5	7631.4	33.1303
GPP2;GPP1	P40106;P41277					34792.2	16677.1	21942.1	16279.5	22422.7	8640.75	38.5357	222558	120334	91534.6	91091.8	131380	62306.5	47.4247
GRX2	P17695					26777.4	16613.7	158598	20476.1	55616.3	68782.2	123.673	24435.7	11262.8	36240.7	16569.1	22127.1	10854.3	49.0543
GSC2	P40989					15562.8	12749.4	7880.37	16358.6	13137.8	3831.67	29.1653	10977.1	8188.46	3981.23	9831.53	8244.58	3064.01	37.1639
GTF1	P53260					5730.19	1694.34	5029.69	230.084	3171.08	2635.25	83.1028	23491.3	18419.6	30358.2	11727.7	20999.2	7882.84	37.5388
HBT1	Q07653					4759.15	7964.89	6502.35	5587.19	6203.39	1373.29	22.1377	1711.55	3366.84	1438.99	1124.26	1910.41	1000.16	52.3534
HEM1	P09950					11801.7	15002.7	11712.9	10389.7	12226.8	1960.03	16.0307	21588.2	20471.5	18096.7	20393.3	20137.4	1465.9	7.27948
HER2	Q03557					28481.1	21626.8	31196.1	17500	24701	6265.78	25.3665	39882.4	37549.9	110778	22837.2	52762	39406.8	74.6878
HFD1	Q04458					27672.2	19688.3	25814.7	24196.7	24343	3412.57	14.0187	38179.8	31290.7	33731.1	33145.7	34086.8	2920.24	8.56705
HOC1	P47124					2919.47	21368.6	19377.3	10363.9	13507.3	8529.17	63.1448	2634.98	22677.4	15791.1	18109.3	14803.2	8601.83	58.108
HSC82	P15108					18255.2	18153.6	10978.3	12107.1	14873.5	3873.85	26.0452	42788	41100.8	44818.4	27214.4	38980.4	7989.86	20.4971
HSP104	P31539					40938.4	25615.6	1127.41	46757	28609.6	20376.1	71.2214	233011	71588.6	4703.37	261055	142590	124183	87.0909
HSP26	P15992					14088.9	12333.6	7225.34	7787.11	10358.7	3378.63	32.6163	18395.6	6683.23	4866.33	6087.18	9008.08	6303.86	69.9801
HSP31	Q04432					15112.4	43831.3	64181.5	19677.8	35700.8	22788	63.8305	48150	33499.4	67750.3	21643.5	42760.8	19876.6	46.4831
HSP42	Q12329					8662.93	8656.49	8186.27	3643.23	7287.23	2439.57	33.4773	8004.09	8996.31	7721.14	11919.7	9160.3	1919.11	20.9503
HSP82	P02829					14845.7	8991.46	7582.89	4375.09	8948.78	4380.23	48.9478	8949.28	8565.44	26500.2	7482.73	12874.4	9105.04	70.722
HTA1;HTA2	P04911;P04912					155504	152180	231874	149502	172265	39815.2	23.1128	164605	134775	344309	144492	197045	98958.6	50.2213
HTB1;HTB2	P02293;P02294					532262	562901	567885	616899	569987	35016.9	6.14347	829869	839323	1.08782e+06	936749	923440	119761	12.969
HXK1	P04806					5777.37	11338.4	410.058	754.581	4570.11	5135.88	112.38	8284.41	23477.3	1310.16	1226.35	8574.55	10471.3	122.12
HXT6;HXT7	P39003;P39004					111336	98791.1	79758.9	55714.7	86400.2	24228.4	28.0421	105751	35472.7	21949.3	11008.1	43545.2	42660.5	97.9683
IDH1	P28834					58533.7	47695.3	13561.2	26851.1	36660.3	20248.5	55.2327	125060	110302	19081.2	67910	80588.1	47625.1	59.0969
IFM1	P25038					16065.3	16664.4	14922	17157.2	16202.2	963.211	5.94493	35661.1	28907.8	32702.7	27950.7	31305.6	3555.59	11.3577
ILV5	P06168					123805	38661.3	29122.5	25315.5	54226.1	46724.4	86.1659	170122	58650.9	53023.8	34925.6	79180.5	61466.6	77.6284
IPP1	P00817					156921	50198.9	12664.1	13503.5	58321.9	68022.4	116.633	262283	97620.6	39877.6	33320.5	108275	106659	98.507
IRC19	Q07843					20888.1	18633.9	10630.9	3492.75	13411.4	7943.24	59.2275	17284.8	17062.6	12194.7	5021.36	12890.9	5748.17	44.591
ISA1	Q07821					64708.3	69377.2	44164.4	32603.8	52713.4	17311.3	32.8404	41230.7	109910	57866.3	35708.7	61178.8	33824.6	55.2881
ISU1	Q03020					40966.7	77182.6	85135.6	39051.3	60584	23991.6	39.6005	16870.8	41490.8	58074.6	14580.9	32754.3	20816.7	63.554
JEM1	P40358					3071.54	2783.58	2913.71	3042.78	2952.9	132.109	4.47388	171.294	144.989	411.095	1.46734	182.211	169.864	93.2234
LIP5	P32875					337646	167215	466881	1.4618e+06	608385	582028	95.6677	436907	271548	1.16509e+06	4.3489e+06	1.55561e+06	1.90222e+06	122.281
LRO1	P40345					1.0302	0.848923	7028.97	66.2034	1774.26	3503.27	197.449	1842.51	4071.7	14307.2	3439.49	5915.24	5672.76	95.9009
LSB3	P43603					49461.7	43687.3	48438.3	46573.4	47040.2	2534.96	5.38893	21826.3	27017.4	22288	24685.9	23954.4	2396.01	10.0024
LYS20;LYS21	P48570;Q12122					31413.6	17650.8	41534.3	29471.2	30017.5	9794.87	32.6305	109398	53572.4	51227.3	70568.1	71191.3	26889.2	37.7703
LYS4	P49367					50686.5	48669.9	93771.4	47357.6	60121.3	22475.1	37.3829	86175.1	74818.3	177205	93036.9	107809	46870.1	43.4752
MBA1	P38300					23234.2	14447.9	8291.27	18719.9	16173.3	6362.52	39.3396	65286.7	39668.3	18717.3	38714.9	40596.8	19085	47.011
MCR1	P36060					11055.3	5634.3	12423.2	7098.08	9052.71	3208.14	35.4384	21714.4	11205.5	27508.4	14118.5	18636.7	7389.56	39.6506
MDH1	P17505					34339.2	23603.8	22570.2	19315.9	24957.3	6516.02	26.1087	29019.1	15751.1	16932.1	15454.6	19289.2	6517.91	33.7904
MDJ2	P42834					7870.2	7197.99	4198.53	6121.88	6347.15	1603.22	25.2588	11290	12112.2	5999.88	9182.47	9646.14	2726.05	28.2605
MGL2	Q03649					18129.1	16896.6	15631.9	16765.6	16855.8	1021.27	6.05885	13416.2	8496.75	8421.83	9583.82	9979.64	2351.74	23.5654
MGM101	P32787					11781.9	16340.3	34225.9	25204.1	21888	9935.29	45.3914	26663.3	21635.8	40570.2	29703.3	29643.2	8008.34	27.0158
MGR1	P25573					17557.6	18059	36115.3	22043.7	23443.9	8682.75	37.0362	33764.9	29628.7	64378.4	33179.2	40237.8	16197.1	40.2535
MHR1	Q06630					23106.5	22058.6	22116.3	17675.2	21239.1	2424.13	11.4135	1152.34	962.539	723.51	821.792	915.046	186.143	20.3424
MIC10	Q96VH5					7671.38	7661.98	7690.65	5298.82	7080.71	1187.98	16.7778	675.175	155.613	179.093	254.125	316.001	243.107	76.9323
MIC19	P43594					25519	19064.7	20227.3	19591.7	21100.7	2983.64	14.14	32251.5	19037.7	26678.9	16582.6	23637.7	7173.57	30.348
MIX14	Q04341					17499.8	12096	15296.2	15722.8	15153.7	2250.74	14.8527	34407.2	30476.8	37989.1	29921.3	33198.6	3766.47	11.3453
MNE1	P24720					22395.6	23486.5	28996.2	16253.4	22782.9	5224.46	22.9315	21280.6	32913.9	9789.62	26934.3	22729.6	9847.87	43.3262
MNN10	P50108					20004.6	20697.3	13337.3	24339.3	19594.6	4584.42	23.3963	39913.4	26442.4	12045.2	20330.2	24682.8	11743.4	47.5772
MPM1	P40364					2326.58	1567.59	1762.57	1130.38	1696.78	496.143	29.2402	8328.15	6216.22	6271.03	3688.61	6126.01	1899.08	31.0003
MRP1	P10662					31367.1	29280.4	81143.3	39109.1	45225	24316	53.7667	76295.5	52529.8	210568	63245.4	100660	73913.9	73.4295
MRPL10	P36520					63153.4	64386.3	44921.8	47989.1	55112.7	10087.2	18.3028	19891.5	24722.8	16258.9	19539.3	20103.1	3487.22	17.3467
MRPL13	Q02204					36821.3	42285.9	80843.2	27317	46816.8	23512.3	50.2218	28057.1	29921.3	53755.1	25529.1	34315.7	13084	38.1284
MRPL15	P36523					38797.8	50210.1	101191	43088.8	58321.9	28964.3	49.6628	16377.7	31083.4	100020	7616.07	38774.3	41962.7	108.223
MRPL24	P36525					108067	120236	200345	128954	139401	41522.8	29.7867	9975.06	10648.3	10621.8	8154.27	9849.88	1172.5	11.9037
MRPL32	P25348					48293.7	51550.2	68242.6	49498.8	54396.3	9328.22	17.1486	16775.6	25039.5	20442.6	22277.9	21133.9	3465.8	16.3992
MRPL33	P20084					20804.5	13811.6	41435.6	13336.7	22347.1	13175.6	58.9591	23941.2	5642.13	3453.39	13340.3	11594.3	9259.19	79.8601
MRPL38	P35996					106632	106812	110414	71276.4	98783.8	18420.8	18.6476	11025.7	5676.65	3899.89	2509.02	5777.81	3731.04	64.5754
MRPL49	P40858					19429.5	14568.1	20816.1	9989.94	16200.9	4931.72	30.4411	24532.2	24610.3	21982.9	21977.6	23275.7	1496.25	6.42838
MRPL50	P53724					67183.7	76620.9	88382.8	68048.3	75058.9	9851.1	13.1245	14447.9	20337.4	24060.6	17090.4	18984.1	4153.95	21.8812
MRPL6	P32904					46640.5	60008.8	95821.8	77931.6	70100.7	21409.7	30.5414	17687.2	23207.8	18738.7	24317.2	20987.7	3264.23	15.5531
MRPL9	P31334					9320.36	11684.9	2544.59	474.56	6006.11	5348.32	89.0479	7363.19	6955.75	33198.3	2866.23	12595.9	13884.3	110.229
MRPS12	P53732					31972.1	39565.5	37003.5	27536.3	34019.4	5350.58	15.728	2085.89	0.824524	1.52665	420.391	627.157	992.363	158.232
MRPS16	Q02608					120342	114054	208206	104721	136831	48014.4	35.0904	16721.7	16484.6	27207.8	13582.6	18499.2	5978.6	32.3182
MRPS28	P21771					14931.1	17280.5	23253.6	19680.3	18786.4	3553.71	18.9164	3760.54	3903.86	2173.08	6184.54	4005.51	1650.89	41.2155
MRPS8	Q03799					19777	20507	22304.5	17825.7	20103.6	1853.1	9.21779	16338.3	16296.3	17073.4	12948.3	15664	1845.34	11.7808
MRX1	P40050					16425.6	15394.8	19871.3	11198.1	15722.5	3572.33	22.7212	6229.46	11153.9	4648.6	8498.65	7632.65	2829.77	37.0745
MRX3	P38172					17301.7	16527.6	21218.8	11656.1	16676	3926.42	23.5453	5308.49	7542.47	20913.7	10605.4	11092.5	6898.09	62.1869
MRX4	Q12467					6797.69	8963.08	31435	8957.35	14038.3	11642.5	82.9342	61634.6	105177	5756.31	2171.86	43685	49211.9	112.652
MRX9	Q07349					18726.4	16224.4	21933.8	16162.1	18261.7	2723.93	14.9161	28713.3	25615.3	29572.7	24549.3	27112.7	2410.16	8.88942
MSR1	P38714					13559.7	9598.57	14058.6	12819.8	12509.2	2006.02	16.0364	40772.7	15588.8	33687.2	29984.4	30008.3	10603.9	35.3366
MSS116	P15424					24140.1	23192	23255.5	13607.3	21048.7	4979.77	23.6583	13385.8	8003.31	13746.2	275.844	8852.8	6292.31	71.0771
MTF1	P14908					5625.4	5926.69	10789.3	7198.55	7384.98	2369.72	32.0884	9978.41	8512.6	16693.8	8416.32	10900.3	3927.94	36.0352
MTF2	P10849					6176.65	4006.38	28696.5	3950.55	10707.5	12037.4	112.42	5495.82	10383	11907.9	7978.29	8941.26	2809.39	31.4205
MTG2	P38860					7282.06	8754.08	11194.1	4928.28	8039.62	2627.76	32.6851	5783.07	4336.68	5736.66	2652.96	4627.34	1477.49	31.9296
MVP1	P40959					25624.8	29994.7	62354.5	35248.5	38305.6	16508.3	43.0962	13071	14142	26638	22954.4	19201.4	6647.49	34.6199
NAT2	P37293					20161.2	19918	22103.5	20346.2	20632.2	996.418	4.82943	29053.1	21050.2	30314.8	24680.6	26274.6	4237.87	16.1291
NUM1	Q00402					37144.5	33753.2	56320.1	23146	37591	13836.7	36.8087	44051.6	33916.9	62982.3	14510.7	38865.4	20216.8	52.0176
OM14	P38325					24939.5	12952.4	57625.5	19142	28664.8	19917.9	69.4854	86009.9	60647.1	235136	76544	114584	81046.1	70.7306
OM45	P16547					5583.04	4606.23	2919.34	4129.6	4309.55	1106.78	25.682	6998.5	5096.9	3261.84	4800.44	5039.42	1533.87	30.4373
OPY1	P38271					47123.2	56874.4	40782.6	36633.3	45353.4	8809.05	19.4231	12600	13125.5	26350.1	10822.3	15724.5	7151.98	45.4831
OXA1	P39952					15425.5	17963.9	31393	17852.6	20658.8	7251.37	35.1007	28783.4	27561.2	54860.6	29436	35160.3	13156.5	37.4186
OYE2	Q03558					57055.5	16710.1	5192	5165.54	21030.8	24624	117.085	35788.6	11416	7896.47	5697.89	15199.7	13926.5	91.6231
PDC1	P06169					189285	87279.7	58688.4	64549	99950.5	60819.5	60.8496	172963	82243	76382.7	65597.4	99296.4	49592.3	49.9437
PDH1	Q12428					1.11308e+06	844914	45366.6	41141.2	511125	551234	107.847	1.45502e+06	1.07115e+06	102871	65472.4	673629	698621	103.71
PET112	P33893					27749.5	26115.2	19926	22188.6	23994.8	3578.25	14.9126	93468.8	79576.8	91674.9	39656.2	76094.2	25063.2	32.937
PET123	P17558					2546.96	1240.18	193.67	2155.77	1534.14	1048.09	68.3178	0.719135	71.2996	27.0629	0.538902	24.9051	33.3456	133.89
PET127	P32606					2967.19	6179.73	19938.8	9537.95	9655.92	7361.49	76.2381	1415.35	2197.13	8164.23	3606.24	3845.74	3018.36	78.4857
PEX11	Q12462					46025.3	55399.6	203408	50253.1	88771.4	76520.2	86.1992	107729	103536	407209	138182	189164	146181	77.2773
PFK2	P16862					79359.4	47486.7	26281.7	21483	43652.7	26349.7	60.3621	74219.5	48443.8	18651.1	28841.2	42538.9	24473	57.5308
PGA2	P53903					67585.2	97558.5	25492.2	40042.7	57669.6	31809.5	55.1582	46880.5	60038.3	9511.59	25624.7	35513.8	22394.7	63.0591
PGS1	P25578					16146.7	15500.3	39154.4	15455.9	21564.3	11731	54.3998	50176.9	33350.8	40311.8	40639	41119.6	6910.68	16.8063
PHO86	P46956					32730.3	31416.4	116163	40081.3	55097.7	40888.2	74.2104	36236.1	39176.6	107527	44956.9	56974.1	33895.9	59.4935
PHO91	P27514					153263	9232.18	12701.6	14156.1	47338.3	70647	149.238	172217	33122.8	26610.2	36404.7	67088.7	70203.7	104.643
PKP1	P40530					3149.67	887.101	27248.8	194.063	7869.91	12980.8	164.942	0.249725	0.505219	24329.7	4518.88	7212.34	11608.7	160.956
PMA1	P05030					85020.6	40352	128592	38533.2	73124.4	42773.6	58.4943	185932	65754	254398	54845	140232	96540.5	68.8433
PMC1	P38929					6886.38	17841.9	32867.3	2246.59	14960.5	13611.1	90.9803	2908.31	3265.22	33704.4	3064.72	10735.7	15313.2	142.639
PMT4	P46971					31264.7	26800.6	31793.9	27935.9	29448.8	2456.19	8.34056	31926.7	23706.5	20342.2	23445.2	24855.2	4955.85	19.9389
PNT1	P38969					51927.8	58177.8	71679.8	57836.4	59905.5	8357.53	13.9512	19022.2	14725.5	24419.4	20427.1	19648.5	3999.83	20.3569
POM152	P39685					7058.74	21365.1	18527.9	12327.6	14819.8	6404.04	43.2127	2521.87	4086.04	16639.2	16982.1	10057.3	7825.45	77.8086
PPZ1	P26570					0.575729	7054.7	24275.6	4686.94	9004.44	10594.3	117.657	0.575729	2776.51	8868.96	2956.72	3650.69	3732.71	102.247
PSA1	P41940					63045.3	19131.8	13150.9	16411.7	27934.9	23534.3	84.247	38170.4	12591.1	15887.9	9124.68	18943.5	13112	69.2161
PSK1	P31374					12157.8	7508.04	6268.2	8251.81	8546.45	2542.78	29.7524	14644.6	13029.2	10082.4	8370.3	11531.6	2830.04	24.5416
PTH2	P34222					22737.9	10941.4	6746.81	14808.2	13808.6	6802.47	49.2626	643408	631830	1.92092e+06	730957	981778	627654	63.9304
PUT1	P09368					39560.2	32234.9	17885.6	19214.9	27223.9	10466.5	38.4459	29204.4	28232.1	19546.4	16398.9	23345.5	6348.1	27.192
PUT2	P07275					25861.3	32085.4	34819.1	21967.3	28683.3	5839.25	20.3577	30779.6	39263	38098.3	27515.6	33914.1	5682.84	16.7566
QRI7	P43122					23044.7	21335.7	34975.6	17061.9	24104.5	7671.8	31.8273	13729.3	9494.35	19478	10818.6	13380.1	4433.44	33.1347
RIB2	Q12362					1.49718	0.959976	1.02147	27.1014	7.645	12.9731	169.694	0.885704	13.4644	2.73735	199.301	54.0971	96.9612	179.236
RMD1	Q03441					15059.8	26764.9	35690.3	19394.6	24227.4	9041.36	37.3187	139674	270702	85811.2	281298	194371	96884.1	49.8449
RMD9	P53140					30175.8	26924.8	29830.8	12419.4	24837.7	8406.29	33.8449	52360	27941	30618.5	36888.8	36952.1	10935	29.5924
RML2	P32611					279070	235773	202333	255785	243240	32507.9	13.3645	17419.2	14609.5	14553.9	12908	14872.6	1872.24	12.5885
RPL11A;RPL11B	P0C0W9;Q3E757					102723	93758.3	72366.5	108917	94441.2	15978.1	16.9186	102258	125913	83121.6	120086	107845	19311.1	17.9064
RPL13B;RPL13A	P40212;Q12690					0.819008	3536.12	1.01367	540.993	1019.74	1696.8	166.396	462565	2.08533e+06	187423	1401018	1.03408e+06	872396	84.3642
RPL14A;RPL14B	P36105;P38754					59398.5	69649.3	69875.2	90647.8	72392.7	13114.4	18.1156	72515.3	88810.1	103900	87691.8	88229.3	12821	14.5315
RPL17A;RPL17B	P05740;P46990					64830.4	59681	55708	63431.8	60912.8	4094.73	6.72228	57962.3	69852.9	64633.2	66339.6	64697	4988.03	7.70984
RPL19A;RPL19B	P0CX82;P0CX83					79956.2	83396.7	119325	104161	96709.7	18483	19.1119	46959.8	59154.9	91298.1	69536.9	66737.4	18794.6	28.162
RPL20A;RPL20B	P0CX23;P0CX24					55996.4	57181.1	41747.5	70776.7	56425.4	11862.5	21.0233	46714.7	50307.2	30870	50057.4	44487.3	9224.79	20.7358
RPL21B	Q12672					10845.4	12409.4	10431.4	11175.9	11215.5	852.191	7.59832	7135.23	9488.25	6234.44	8445.67	7825.9	1432.63	18.3063
RPL23A;RPL23B	P0CX41;P0CX42					159811	146588	151660	163304	155341	7606.01	4.89634	129884	176942	134374	191154	158088	30587	19.348
RPL24A;RPL24B	P04449;P24000					85100.9	77453.2	86851.3	82970.4	83094	4081.59	4.91202	51922.8	54516.1	56279.5	60468.6	55796.8	3591.97	6.4376
RPL2A;RPL2B	P0CX45;P0CX46					50645	43032.3	38487	40343.7	43127	5348.09	12.4008	51580.9	39342.8	38307.6	44492.7	43431	6069.32	13.9746
RPL30	P14120					25737.2	24665.4	33579.8	24719.6	27175.5	4297.89	15.8153	17599.2	16444.8	25142	18253.2	19359.8	3926.63	20.2824
RPL32	P38061					26910.3	7878.5	1.23502	433.577	8805.91	12599.6	143.081	25349.8	14173.8	4614.56	10076.5	13553.7	8785.04	64.8167
RPL35A;RPL35B	P0CX84;P0CX85					17516.1	15659.8	14004.5	14555.2	15433.9	1549.41	10.039	17932.7	18720.6	15154.6	16668.8	17119.2	1558.7	9.10496
RPL43A;RPL43B	P0CX25;P0CX26					15619.8	14699.5	15639.7	10981.5	14235.1	2212.97	15.5458	17622.6	19325.8	18234.2	20885.3	19017	1430.95	7.52459
RPL4A;RPL4B	P10664;P49626					83058.3	91154	79872.7	90002.8	86022	5440.01	6.32398	77317.9	84604.7	62087	74396.2	74601.5	9382.59	12.577
RPL6B;RPL6A	P05739;Q02326					24831.8	26425.4	71354.3	49717.2	43082.2	22014.1	51.0979	61099.7	48198.1	117437	40153.6	66722	34893.1	52.2963
RPL9A;RPL9B	P05738;P51401					163157	154375	323198	204997	211432	77715.5	36.7567	139071	156053	312907	202028	202515	78253.1	38.6407
RPM2	Q02773					4376.7	2031.92	8738.67	3274.43	4605.43	2917.22	63.343	1608.6	1240.85	3026.4	2307.45	2045.83	789.332	38.5826
RPS11A;RPS11B	P0CX47;P0CX48					99408.4	109891	85561.3	70291.9	91288.2	17181.9	18.8216	73075.5	84316.1	59703.3	85244.5	75584.9	11945.2	15.8037
RPS16A;RPS16B	P0CX51;P0CX52					51774.7	65223	20576.5	50202	46944.1	18826.5	40.1042	112572	161754	77566.9	141038	123233	36514.3	29.6304
RPS17A;RPS17B	P02407;P14127					19509.6	18288.8	14107.5	20968.8	18218.7	2951.61	16.201	25093.4	29270.1	13627.9	29646.7	24409.5	7478.06	30.6359
RPS18A;RPS18B	P0CX55;P0CX56					106423	109961	164028	103135	120887	28895.4	23.9029	267324	90262.2	157189	95531.9	152577	82311.3	53.9474
RPS19A;RPS19B	P07280;P07281					84760	57900.9	51194.7	44178.2	59508.4	17742.2	29.8146	158103	219683	77484.1	112384	141913	61463.6	43.3106
RPS23A;RPS23B	P0CX29;P0CX30					75817	74964.7	192356	72620.2	103940	58960	56.7253	78512.5	89080	170698	95417.8	108427	42095.6	38.8238
RPS24A;RPS24B	P0CX31;P0CX32					268875	244713	245818	211934	242835	23419.3	9.64411	232665	270298	236698	228340	242000	19171.3	7.92203
RPS25B;RPS25A	P0C0T4;Q3E792					67964.5	83412.4	103922	83575.3	84718.6	14747.8	17.408	196715	218861	241361	233204	222535	19565.4	8.79203
RPS26A	P39938					22400.3	24280.1	21821.6	21303.7	22451.4	1298.83	5.78505	15440.4	15531.1	15851.5	14310.2	15283.3	672.305	4.39895
RPS27A;RPS27B	P35997;P38711					100130	81509.1	92714.2	101316	93917.4	9105.89	9.69564	324714	353578	210759	315896	301237	62428.4	20.724
RPS4A;RPS4B	P0CX35;P0CX36					98717.4	100354	240251	103484	135702	69727.7	51.3832	59270.2	76944.6	160572	82481.7	94817.1	44940.1	47.3966
RPS6A;RPS6B	P0CX37;P0CX38					88916.8	93382.5	115633	87159.7	96273.1	13170	13.6799	87827.7	89155.4	101297	102947	95306.8	7916.9	8.30675
RPS8A;RPS8B	P0CX39;P0CX40					157086	194177	1.00772e+06	383421	435600	394079	90.4681	199241	267182	1.70329e+06	631535	700313	695072	99.2517
RRF1	P38771					57114.4	67296.5	95445.2	75340.6	73799.2	16243.9	22.0109	109072	110375	261023	114605	148769	74873.3	50.3287
RRG7	Q08774					97.9084	0.633545	18438.6	2.41891	4634.88	9202.56	198.55	634.269	6.57523	21988.8	2.41891	5658.02	10891.2	192.492
RSM10	Q03201					9140.16	9823.12	6678.05	6319.45	7990.19	1750.73	21.911	1431.5	920.043	666.068	1083.87	1025.37	320.706	31.2771
RSM22	P36056					12225.4	13768.3	17285.1	11956.2	13808.7	2451.22	17.7512	821.609	4490.25	3697.9	1873.47	2720.8	1674.37	61.5396
RSM24	Q03976					22236.2	25296.3	21811.7	19953.1	22324.3	2215.55	9.92437	24266.6	21956.9	19487.3	12840.1	19637.7	4934.08	25.1255
RSM28	Q03430					20284	18339.9	20601.9	16249.6	18868.9	2012.16	10.6639	476.839	247.956	1491.3	116.839	583.234	623.39	106.885
RTC6	O14464					157767	155810	183510	87137.9	146056	41257	28.2474	28836.5	24499.4	21578	17573.7	23121.9	4751.17	20.5484
RVS167	P39743					20347	16236.1	17983.8	16218	17696.2	1951.64	11.0285	16845	14399.3	13293.5	18076.3	15653.5	2193.33	14.0117
SAC1	P32368					3163.69	4865.35	23334.4	9626.88	10247.6	9143.28	89.2239	3491.32	3424.02	16505.4	5365.25	7196.49	6270.8	87.1369
SAM37	P50110					26409.4	23541.1	25147.6	14473.7	22393	5408.4	24.1522	44833.3	28568.6	49167.2	37526.6	40023.9	9022.02	22.5416
SCO2	P38072					16918.2	16321.5	18011.4	14079.3	16332.6	1657.16	10.1464	49278.4	45686.4	51303.6	39729.4	46499.5	5076.02	10.9163
SCT1	P32784					19199.4	22170.1	20522	22260.6	21038	1463.2	6.95501	42662.6	37236.5	44278.8	47525	42925.7	4298.08	10.0128
SDH3	P33421					50132.4	58705.8	157298	36344.5	75620.2	55225.6	73.0302	52735.7	58163.7	155427	52226.5	79638.1	50597	63.5337
SEC62	P21825					5301.92	4778.01	8910.25	22932.9	10480.8	8502.22	81.1222	7014.63	15572.9	15100.6	97761.9	33862.5	42780.3	126.335
SEC72	P39742					21345.9	21683	82638.6	34817.8	40121.3	29030.7	72.3572	15437.6	50891.4	10742.1	17841.8	23728.2	18347.2	77.3223
SEN54	Q02825					37873.1	30765.7	49031.6	28594	36566.1	9206.81	25.1786	19952.4	15910	22005.4	15038.7	18226.6	3305.88	18.1376
SHE10	P53075					12305	11199.8	14793.6	12765	12765.9	1502.99	11.7735	16114	16735.9	16208.4	17012.9	16517.8	428.742	2.59564
SIP3	P38717					134588	366366	102202	125371	182132	123576	67.8497	63262.2	131880	33509.9	41878.9	67632.7	44625.9	65.9827
SMC4	Q12267					3626.81	3082.1	5574.48	3128.75	3853.04	1173.81	30.4645	1014.52	1687.02	190.561	287.32	794.855	699.28	87.9758
SPC2	Q04969					84834.6	31909.4	46819.8	72927	59122.7	24108	40.7762	112432	26152.9	37874.8	54635	57773.6	38267.4	66.2368
SPO14	P36126					2418.02	2661.01	10448.2	2760.18	4571.84	3920.18	85.7462	20107.6	4610.08	23118.6	29117.5	19238.5	10446.6	54.3008
SSA1;SSA2	P10591;P10592					112493	122329	206712	125695	141807	43630.6	30.7676	100044	97747.8	115665	101012	103617	8147.72	7.86331
SSB1;SSB2	P11484;P40150					147128	126893	146764	155741	144132	12218.2	8.4771	104362	92002.1	99495	124868	105182	14074.2	13.3808
SSH1	P38353					28713	10800.1	43217.1	2896.61	21406.7	18112.6	84.6118	12161.9	7589.6	42326.8	3327.03	16351.3	17688.8	108.179
STF1	P01098					8219.9	8031.28	9009.33	6951.89	8053.1	847.614	10.5253	13157.1	13530.5	11956	13477	13030.1	734.83	5.63947
SUL2	Q12325					1.33762	61.8107	609.267	385.624	264.51	285.116	107.79	1.33762	84.5974	31.9998	1.34246	29.8193	39.2748	131.709
TAL1	P15019					11468.8	0.48967	0.496994	0.497223	2867.57	5734.15	199.966	6887.74	59.5423	376.531	394.552	1929.59	3309.01	171.488
TAM41	P53230					3158.98	19039.8	10932.5	15660.7	12198	6882.48	56.423	2391.14	22299.4	7015.72	30523.8	15557.5	13111.8	84.2795
TCD1	P38756					116396	80976.8	15197.1	326745	134829	134639	99.8596	56557.9	55496.2	11050.6	134825	64482.4	51467.1	79.8157
TCM62	P38228					8286.28	7882.65	8256.39	5219.36	7411.17	1472.7	19.8714	12434.1	10749	12581	6527.51	10572.9	2822.12	26.692
TDH3	P00359					154760	65381.4	53450.5	50080.4	80918.2	49663.9	61.3755	125398	46646.9	31291.8	34143.8	59370.1	44520.8	74.9886
TES1	P41903					182228	197776	593160	289275	315610	190965	60.5067	232886	211281	784816	324072	388264	268849	69.2438
TIM11	P81449					18236.1	19873	24971.1	14005.7	19271.5	4533.12	23.5225	48488.2	95961.9	19816.9	28704.9	48243	33994.8	70.4658
TIM17	P39515					10848.2	11381.5	23536.5	17174	15735.1	5937.7	37.7355	19048.3	21785.2	36755.1	32884.2	27618.2	8537.75	30.9135
TMA7	Q3E764					10384	9929.53	7747.71	8262.58	9080.96	1273.49	14.0237	9516.95	11301.8	8501.13	8905.83	9556.43	1236.24	12.9362
TOM71	P38825					59156.8	34354.7	24916.2	27953.9	36595.4	15546.9	42.4832	77603.5	47147.3	27028.6	40719.4	48124.7	21368.5	44.4024
TPI1	P00942					56467.2	39227.5	28121.7	20802	36154.6	15516.3	42.9167	107388	50090.6	21494.9	25212.6	51046.6	39648.3	77.6709
UBX2	Q04228					29141.1	33730.9	82310.8	42246.2	46857.3	24251.3	51.7557	55360.6	20794.3	31866.4	18884.7	31726.5	16763.2	52.8366
VAR1	P02381					39292.4	37744.2	97370.7	44890.4	54824.4	28529.8	52.0385	7257.67	6119.17	9705.47	6187.69	7317.5	1675.16	22.8925
VMA5	P31412					55204.3	21821.8	78556.6	13945.1	42382	30024.4	70.8424	59406.5	23927.6	81892	18215	45860.3	30150.1	65.7435
YAP1802	P53309					15592.7	40408.5	21780.4	25564.1	25836.4	10548.4	40.8275	17351.5	68515.1	38286.8	39992.5	41036.5	21013.6	51.207
YBR096W	P38256					20003.5	19326.7	26563.4	18629.9	21130.9	3664.84	17.3436	28452.6	21868.3	45232.2	33457	32252.5	9869.03	30.5992
YDR381C-A	Q3E6R5					29626.5	25985.4	25037.5	22088.4	25684.5	3108.05	12.1009	8639.67	7540.01	6810.48	7199.14	7547.32	786.859	10.4257
YET1	P35723					23329.5	19229.5	22638.7	23669.5	22216.8	2037.17	9.16949	29610.6	28354.8	23015.3	29219.3	27550	3068.33	11.1373
YFH1	Q07540					82871.9	104990	229010	87371.8	126061	69293.1	54.968	67317.5	63185.8	190954	50183.8	92910.2	65768.8	70.7875
YKL018C-A	Q3E7A7					41143.7	30674.6	37083.9	32100.9	35250.8	4794.08	13.5999	13944	12112	13616.5	11670.8	12835.8	1113.36	8.67383
YKR070W	P36151					21225.3	21200.2	22093.1	14410.3	19732.2	3572.16	18.1032	35434.4	30366.6	31549.3	22009.1	29839.9	5651.51	18.9395
YME1	P32795					13064.6	14180.2	11235.8	9658.2	12034.7	1995.8	16.5837	10754.6	10656.1	9910.9	5809.39	9282.75	2346	25.2727
YME2	P32843					21979.9	14149	16345.9	17514.8	17497.4	3298	18.8485	26772.4	14284.6	16478.1	16524.9	18515	5603.26	30.2634
YNL122C	P53921					44581.9	43746.4	34063.4	38098.7	40122.6	4960.76	12.364	6931.22	6556.64	5081.31	7005.87	6393.76	896.771	14.0257
YNL134C	P53912					14831.4	2432.29	4666.37	3036.98	6241.75	5803.62	92.9806	17093.5	3888.08	3580.76	4656.39	7304.68	6541.52	89.5525
YNR040W	P53736					40291.6	32681.4	78186.2	29425.9	45146.3	22492.3	49.8209	159499	57883.6	114616	67729.5	99932	46793.5	46.8254
YPR114W	Q06107					1042.85	1217.32	38758.9	2817.02	10959	18550.4	169.271	3063.09	1841.69	28904.8	3502.24	9327.96	13070.1	140.118
YVC1	Q12324					73210.7	43587.7	282560	486166	221381	206090	93.0927	55097.6	36721.3	171629	305432	142220	124128	87.2789
