# Supplementary material for: The mitochondrial Hsp70 controls the assembly of the F1FO-ATP synthase
Source: Nat Commun. 2023 Jan 3;14:39. doi: 10.1038/s41467-022-35720-5 (PMC9810599; doi:10.1038/s41467-022-35720-5)
Supplement: Supplementary file 6 — Supplmentary Data 3 [file 41467_2022_35720_MOESM6_ESM.xlsx]

## Sheet: Legend
	Supplementary Table 2. List of proteins identified in Mge1His pull-down experiments (p0/WT) by quantitative MS. Non-normalized Spectronaut output abundance values from data-independent SILAC experiments of Mge1His pull-down, as well as determination of significant differentially regulated proteins (Q-value: <0.05) identified in the dataset for SILAC-labeled P0 (Heavy) / WT (Medium). Protein abund…

## Sheet: Results
		Data determined across Replicates 1 - 4 (p0/WT)				Replicate 1-4 (WT)							Replicate 1-4 (p0)
Gene Names	Protein IDs	Fold change (Log2)	P-Value	P-value (-log10)	P-value (adj.)	Protein Abundance R1	Protein Abundance R2	Protein Abundance R3	Protein Abundance R4	Protein Abundance Average	Protein Abundance Standard deviation	Protein Abundance Coefficient of variation	Protein Abundance R1	Protein Abundance R2	Protein Abundance R3	Protein Abundance R4	Protein Abundance Average	Protein Abundance Standard deviation	Protein Abundance Coefficient of variation
LYS12	P40495	12.4665	1.93665e-20	19.7129	4.70605e-18	1.09502	1.03233	1.14754	1.02928	1.07605	0.05648	5.24884	44744.6	44939.2	40040.5	42058.9	42945.8	2340.71	5.45038
CCP1	P00431	11.2396	6.35496e-18	17.1969	7.72128e-16	0.653236	0.767044	0.622009	0.68586	0.682037	0.0623795	9.14606	9521.77	14776.9	10023.9	12806.8	11782.3	2464.37	20.9158
RDL2	Q08742	5.73017	8.78794e-12	11.0561	7.62667e-11	295.652	105.02	292.375	223.6	229.162	89.1792	38.9154	94853.8	60050.7	79001.7	88520.4	80606.7	15173.8	18.8245
RIM1	P32445	4.40718	4.56638e-16	15.3404	3.69877e-14	4456.16	3749.82	4674.7	3868.3	4187.24	448.329	10.707	713834	578496	598527	612374	625808	60309.8	9.63711
LYS4	P49367	3.59303	4.03262e-11	10.3944	2.64845e-10	1103.22	1112.72	855.819	934.555	1001.58	127.046	12.6846	117569	68925.1	67831.8	93615	86985.3	23610.4	27.143
AIM46	P38885	3.53309	7.19754e-12	11.1428	6.62044e-11	663.042	1002.08	931.634	820.317	854.269	147.822	17.304	75158.4	78561.2	58792.9	64923.3	69359	9121.96	13.1518
AIM39	Q08223	3.42756	1.70829e-11	10.7674	1.38371e-10	795.565	430.973	463.681	446.44	534.165	174.778	32.7199	45849.2	36601.4	36708.3	38166.8	39331.5	4403.45	11.1957
MPM1	P40364	3.35963	8.67891e-09	8.06153	2.88901e-08	1571.92	1014.3	495.324	906.767	997.079	443.718	44.5018	92058.7	61640	53132.8	65173.6	68001.3	16815.6	24.7283
CIT3	P43635	3.24511	1.2539e-13	12.9017	2.76999e-12	2760.05	3135.39	2947.83	2074.48	2729.44	462.745	16.9539	208053	193044	164735	159766	181400	23034.4	12.6982
ECM31	P38122	3.24304	4.75011e-10	9.3233	2.13755e-09	416.605	807.774	379.742	283.762	471.971	230.765	48.894	32972.1	31357.7	23765.1	29309.4	29351.1	4014.28	13.6768
PDB1	P32473	3.09945	4.66039e-14	13.3316	1.25831e-12	11709.8	15350.9	12416.5	8352.54	11957.4	2874.19	24.0369	836337	660128	662248	680075	709697	84899.4	11.9628
PMA1	P05030	3.09572	6.83444e-10	9.1653	2.86339e-09	575.448	262.216	349.697	381.676	392.259	132.152	33.6901	29735.4	25887.9	20205.2	17092.8	23230.3	5662.73	24.3764
CIT2	P08679	3.05991	5.11996e-12	11.2907	5.18396e-11	1994.45	3350.55	2338.22	1527.7	2302.73	773.498	33.5905	146331	123386	132954	118859	130383	12147.7	9.31701
MSS51	P32335	3.01564	7.78527e-15	14.1087	3.21835e-13	83995.8	89313.1	103733	76736.7	88444.6	11421.5	12.9138	4983560	5.23945e+06	5301963	4560390	5.02134e+06	336761	6.7066
MRPL35	Q06678	3.01156	2.05809e-09	8.68654	7.81432e-09	952.055	1776.92	1011.75	574.271	1078.75	504.141	46.7339	59518.3	65788	49083.5	53462.1	56963	7274.45	12.7705
ILV3	P39522	2.95425	1.03792e-10	9.98383	5.36629e-10	1354.63	2448.08	2000.02	1585.89	1847.16	481.426	26.0631	124954	106003	77004.8	91962.5	99981.2	20429.7	20.4336
AIM24	P47127	2.91944	6.9197e-11	10.1599	3.82156e-10	5291.08	5822.97	4605.62	2153.33	4468.25	1621.73	36.2946	247196	232828	213032	201786	223711	20243.6	9.04901
ATP5	P09457	2.89382	8.34673e-11	10.0785	4.40925e-10	3628.61	4259.22	2906.3	1879.84	3168.49	1021.56	32.2412	205149	140255	138604	159681	160922	30998.7	19.2632
YKR070W	P36151	2.76956	4.14903e-11	10.3821	2.6532e-10	1342.97	1134.18	1255.32	1244.89	1244.34	85.6045	6.87952	69113	50064.6	56212.5	65399.3	60197.4	8662.2	14.3897
DLD1	P32891	2.69582	5.21282e-15	14.2829	3.16679e-13	9476.69	9081.02	9312.5	7129.01	8749.81	1092.65	12.4877	470892	387136	372743	366239	399253	48551.2	12.1605
ATP11	P32453	2.61042	7.35605e-12	11.1334	6.62044e-11	3667.42	4930.45	3402.44	2925.11	3731.35	856.375	22.9508	177307	166857	132640	157642	158612	19087.3	12.034
YME1	P32795	2.46412	4.95564e-08	7.3049	1.33802e-07	979.53	1164.16	515.595	839.103	874.598	273.863	31.313	39592.1	39318.7	26961.8	26932	33201.1	7222.68	21.7543
ATP15	P21306	2.45691	3.16767e-08	7.49926	9.05581e-08	559.639	1179.52	1222.76	817.107	944.755	314.646	33.3045	33499.4	45370.5	30555.9	31894.9	35330.2	6800.85	19.2494
ATP17	Q06405	2.34498	1.39036e-12	11.8569	1.98739e-11	13861.4	12833.5	12329.6	9247.86	12068.1	1985.27	16.4506	520855	465126	392838	350958	432444	75483.6	17.4551
NAT2	P37293	2.34227	6.00474e-06	5.22151	1.08892e-05	820.216	496.167	576.026	191.618	521.007	259.273	49.7639	20586.2	12619.3	17809.7	15867.9	16720.8	3350.48	20.0379
IDH2	P28241	2.33957	6.18496e-09	8.20866	2.08742e-08	9384.55	21402	15911.3	8826.99	13881.2	5956.77	42.9124	471643	490162	422769	468197	463193	28623.3	6.17957
DIC1	Q06143	2.20875	9.07136e-09	8.04233	2.97884e-08	489.815	512.525	499.87	450.443	488.163	26.8083	5.49167	18517.3	15513.6	15997.4	13883	15977.8	1919.49	12.0135
COQ6	P53318	2.19646	2.70359e-07	6.56806	6.30632e-07	1263.08	474.667	1147.98	602.83	872.14	391.338	44.871	29025	24141.4	24566.4	26294.1	26006.7	2217.08	8.52503
PET54	P10834	2.19454	2.31666e-06	5.63514	4.65247e-06	407.066	409.594	642.55	639.657	524.717	134.401	25.614	22743.4	10027.8	15912	20490.5	17293.5	5616.08	32.4752
ATP12	P22135	2.19393	1.24037e-09	8.90645	4.86143e-09	1080.45	1638.22	1567.17	966.714	1313.14	338.805	25.8012	42351.1	43548.7	43278.9	36391.4	41392.5	3373.28	8.14949
CYM1	P32898	2.17692	1.97328e-08	7.70481	6.0697e-08	1278.39	1176.64	1550.82	576.3	1145.54	411.057	35.8833	34115.5	36588.8	34698.3	32074	34369.2	1858.96	5.40881
MRPL28	P36527	2.14267	4.71043e-12	11.3269	4.97667e-11	4223.12	4114.68	3598.05	2881.2	3704.26	612.745	16.5416	135174	116222	103181	104432	114752	14828	12.9217
AIM25	P47140	2.11062	1.91088e-07	6.71877	4.59746e-07	945.751	533.569	664.115	1042.75	796.546	237.749	29.8475	29338.1	24883.5	20451.8	20124.9	23699.6	4340.54	18.3148
ATP4	P05626	2.08439	1.48066e-12	11.8295	1.99889e-11	12264.5	10176.8	10873.8	8927.26	10560.6	1392.43	13.1851	364176	297137	294900	303565	314945	33025.9	10.4863
COX4	P04037	2.04628	3.07963e-14	13.5115	1.02063e-12	64822.2	65178.3	67598.4	55357.9	63239.2	5397	8.53426	1.96621e+06	1.8936e+06	1.78967e+06	1.70682e+06	1.83908e+06	114117	6.20514
ATP1	P07251	2.0345	9.2562e-14	13.0336	2.24926e-12	87470.2	79216.9	77220.1	59496	75850.8	11771.4	15.5191	2527386	2.06897e+06	2.00977e+06	2.10902e+06	2.17879e+06	235948	10.8293
YLH47	Q06493	1.9975	4.19587e-09	8.37718	1.45657e-08	3960.93	4812.32	2596.97	2837.03	3551.81	1029.38	28.9819	109651	88778.1	97550.8	92925.8	97226.5	9025.05	9.28249
MGM101	P32787	1.99731	3.22292e-09	8.49175	1.15172e-08	2974.75	2767.13	3182.02	2578.16	2875.52	260.742	9.06766	119620	62069.2	75407.9	75749.4	83211.6	25094.3	30.1571
CYT1	P07143	1.98913	2.16178e-11	10.6652	1.54503e-10	20140.8	19934.7	19080.8	17418.8	19143.8	1238.16	6.4677	632597	514603	452386	556319	538976	75625.3	14.0313
ATP3	P38077	1.97658	2.86752e-09	8.54249	1.04001e-08	6260.2	6082.8	4779	2925.93	5011.98	1539.55	30.7173	158066	116714	124762	137172	134179	18011.9	13.4239
MRH4	P53166	1.9625	1.70389e-07	6.76856	4.14045e-07	4056.35	2876.82	1996.04	1494.29	2605.88	1123.21	43.1031	90190.9	60486.8	56778.3	64078.2	67883.5	15167.3	22.3431
COA3	Q3E7B2	1.95696	2.83984e-12	11.5467	3.48375e-11	4773.46	4801.99	4955.82	3518.01	4512.32	667.691	14.7971	138397	127368	115743	109996	122876	12620.6	10.271
MRPL36	P36531	1.93742	2.64877e-08	7.57696	7.75482e-08	1738.12	2971.85	1793.34	1517.78	2005.27	655.288	32.6783	50349.2	59404.4	52908.5	47261.2	52480.8	5160.96	9.83399
CCM1	P48237	1.93007	5.36901e-08	7.27011	1.4337e-07	638.171	928.603	1045.61	1001.89	903.569	183.399	20.2972	27326.5	21587.3	25810.2	21251.6	23993.9	3039.57	12.6681
LEU9	Q12166	1.9027	1.50197e-05	4.82334	2.49986e-05	401.998	731.786	426.568	1027.25	646.899	294.614	45.5424	16095.9	14963.8	16529.7	15642.5	15808	669.247	4.2336
FMP10	P40098	1.89277	8.76945e-08	7.05703	2.24313e-07	1188.58	1199.03	1139.68	757.687	1071.24	210.631	19.6623	31830.7	23594.3	30276.3	25437.4	27784.7	3900.73	14.0391
RCF2	P53721	1.88839	1.2136e-06	5.91592	2.57934e-06	1080.13	480.62	798.381	499.762	714.724	283.747	39.7002	18541.9	15213.4	19399.4	17575.5	17682.6	1806.84	10.2182
ISD11	Q6Q560	1.88304	2.77583e-13	12.5566	4.81805e-12	15973.3	17130.1	17888.7	13079.3	16017.8	2111.42	13.1817	456926	411078	413616	376992	414653	32757.8	7.90005
ACO1	P19414	1.84431	2.86729e-12	11.5425	3.48375e-11	22898	26439.4	23045.6	18122.1	22626.3	3419.4	15.1125	609599	575082	537385	551488	568389	31569.6	5.55423
YDR381C-A	Q3E6R5	1.83038	1.10585e-06	5.95631	2.37806e-06	1727.4	1915.42	1404.35	580.069	1406.81	590.189	41.9523	39187.9	29569	31994.7	28742.4	32373.5	4747.96	14.6662
NFS1	P25374	1.75986	1.95702e-11	10.7084	1.44795e-10	12195.6	13981.5	11903.5	10077.9	12039.6	1598.14	13.274	317339	296564	251774	280677	286589	27640.9	9.64481
COX15	P40086	1.73413	5.01302e-06	5.2999	9.22851e-06	1903.19	1479.43	1779.18	552.088	1428.47	610.738	42.7546	40165.1	28068.9	31112.6	23870.8	30804.4	6910.76	22.4344
SDH1	Q00711	1.71226	1.9395e-11	10.7123	1.44795e-10	21324.7	23767.6	23014	17243.3	21337.4	2914.25	13.6579	505836	486340	469554	496122	489463	15476.4	3.16192
PKP2	P53170	1.70534	3.79558e-06	5.42072	7.37862e-06	1096.31	1542.66	633.415	797.979	1017.59	399.045	39.2147	24299.7	25524.5	17336.7	22221.4	22345.6	3606.84	16.1412
ATP2	P00830	1.6575	1.13868e-12	11.9436	1.72938e-11	72419.3	81241.5	73839.4	57058.6	71139.7	10153	14.2719	1.64159e+06	1.62173e+06	1.51515e+06	1.50435e+06	1.5707e+06	70989.2	4.51958
COQ4	O13525	1.62861	3.44868e-08	7.46235	9.74453e-08	650.443	607.996	588.578	615.028	615.511	25.8352	4.19735	14226.6	15275.8	12071	12330.5	13476	1537.16	11.4067
SDH2	P21801	1.59429	7.70386e-10	9.11329	3.12007e-09	9499.28	9477.3	10318.6	9372.43	9666.9	437.974	4.53066	211080	208768	188325	215535	205927	12065.9	5.8593
ILV1	P00927	1.58781	4.79185e-07	6.3195	1.06827e-06	13292.2	17869.9	14262.2	10761.5	14046.5	2945.35	20.9686	222414	328684	302331	332846	296569	51249.4	17.2808
ATP25	Q03153	1.58692	1.4756e-05	4.83103	2.4729e-05	644.451	483.92	521.191	626.644	569.051	78.6129	13.8147	14097.2	12027.7	9594.33	12602.9	12080.6	1872.96	15.5039
ABF2	Q02486	1.58311	0.000124423	3.9051	0.000193813	1431.6	4371.4	4045.4	1967.76	2954.04	1470.89	49.7925	59258.1	57828.4	53323.9	54299	56177.4	2821.79	5.023
COQ1	P18900	1.51522	1.96191e-10	9.70732	9.72946e-10	8525.4	9080.61	8705.41	6420.91	8183.08	1197.33	14.6318	183573	154279	158078	159480	163853	13329.2	8.13488
MRPL4	P36517	1.40603	8.4438e-07	6.07346	1.84851e-06	4913	2854.24	4497.76	2194.97	3614.99	1298.63	35.9235	72929.4	65480.8	64537.2	54757.2	64426.2	7459.19	11.5779
BIO2	P32451	1.35011	2.17336e-07	6.66287	5.12745e-07	10744.2	14105.7	9809.04	8591.4	10812.6	2365.74	21.8795	245245	242595	140775	159193	196952	54763.4	27.8055
YDL183C	P48569	1.30225	7.35012e-06	5.13371	1.28594e-05	646.531	1061.35	1012.83	860.754	895.367	186.607	20.8414	17769.5	15415.1	16831.6	11862.1	15469.6	2592.38	16.7579
MRP7	P12687	1.25162	6.38848e-06	5.1946	1.14993e-05	2661.21	5061.02	2888.87	2852.9	3366	1134.42	33.7025	63121.9	56448.3	50590.7	48922	54770.7	6435.23	11.7494
YIL077C	P40508	1.22121	7.33946e-06	5.13434	1.28594e-05	4929.54	3918.75	2990.48	2137.61	3494.09	1202.01	34.4013	75440.8	60230.9	49532.3	40065.1	56317.3	15178.9	26.9525
NUC1	P08466	1.202	4.64719e-07	6.33281	1.04562e-06	7537.13	5862.22	4578.31	4574.32	5638	1403.73	24.8976	111806	84568.6	80786.4	83871.2	90258.1	14459.1	16.0197
PRX1	P34227	1.19555	1.13946e-08	7.9433	3.64326e-08	61063.5	72487.4	53023.1	46515.7	58272.4	11189.7	19.2025	1.09216e+06	927532	787822	930306	934455	124415	13.3142
MAS1	P10507	1.19412	1.14618e-05	4.94075	1.94771e-05	5793.98	6840.38	5193.6	2513.87	5085.46	1844.5	36.27	84944.1	75363.5	72905.4	75103.6	77079.1	5357.97	6.95126
SNF4	P12904	1.19348	0.000552098	3.25798	0.000808192	3126.96	3185	2925.66	1076.77	2578.6	1007.37	39.0665	68557.2	38057.1	23575.8	34489.4	41169.9	19269.4	46.8047
MTG2	P38860	1.17582	2.20844e-05	4.65592	3.62601e-05	860.481	1792.87	1537.05	1029.16	1304.89	434.186	33.2737	21909.3	21092.1	18455.9	18424.1	19970.3	1798.4	9.00535
MAS2	P11914	1.14162	0.00012059	3.91869	0.000189053	1267.31	1714.36	1789.48	789.544	1390.17	462.022	33.2349	22952.8	21479.6	20033.3	18200.8	20666.6	2030.52	9.82514
SDH8	P38345	1.08499	0.00131714	2.88037	0.00188274	1315.07	668.352	1682.97	915.296	1145.42	446.575	38.9879	20641.6	17682.3	16923.6	10971	16554.6	4053.32	24.4845
MRPS8	Q03799	1.07954	1.25091e-07	6.90278	3.10174e-07	5338.82	5730.69	5597.48	3727.98	5098.74	928.212	18.2047	89365.2	65900.7	73882.1	72343.1	75372.8	9948.35	13.1989
PIM1	P36775	1.07524	2.58991e-08	7.58671	7.67498e-08	8248.88	9372.67	9747.93	7273.76	8660.81	1122.82	12.9644	151643	116806	120501	125125	128519	15787.3	12.284
PIL1	P53252	1.07225	2.35655e-08	7.62772	7.06964e-08	24075.5	22154.2	25301	16274.3	21951.3	4000.09	18.2226	360284	331150	357683	248656	324443	52211.5	16.0927
PDH1	Q12428	0.979577	0.00031162	3.50637	0.00046173	3340.23	7595.74	7079.91	4506.33	5630.55	2038.96	36.2124	87138.2	74421.3	67908.5	68686.5	74538.6	8887.63	11.9235
NDE1	P40215	0.97872	1.46691e-06	5.8336	3.04665e-06	26015.1	23761.7	26976.2	18048.7	23700.4	4001.42	16.8833	387349	250996	337025	342430	329450	56959.7	17.2893
TIM17	P39515	0.972436	0.000228414	3.64128	0.000342622	5503.6	7085.6	7596.4	7014.29	6799.97	902.292	13.269	79063.6	95472.3	100213	100634	93845.7	10128.8	10.793
YML6	P51998	0.964674	1.22067e-06	5.9134	2.57934e-06	5240.75	5504.26	4472.11	4140.04	4839.29	639.566	13.2161	80968.3	61966.6	58384.1	65373.4	66673.1	9948.2	14.9209
TIM23	P32897	0.9202	4.17433e-08	7.37941	1.15268e-07	33225.2	30827	29910.8	21013	28744	5340.07	18.578	473885	394903	357808	304726	382831	71094.2	18.5707
POS5	Q06892	0.90835	0.00338298	2.4707	0.00464444	2072.02	6416.83	4192.73	3729.85	4102.86	1791.28	43.6592	52541.9	60943.5	41348.6	48166.7	50750.2	8209.34	16.176
PAM16	P42949	0.858481	7.1308e-08	7.14686	1.86321e-07	110865	121332	126185	110709	117273	7746.83	6.60582	1.59723e+06	1.59711e+06	1.46759e+06	1340735	1.50067e+06	122880	8.18838
MDJ1	P35191	0.768728	1.46406e-06	5.83444	3.04665e-06	12940.6	12702.6	13721.1	9524.58	12222.2	1850.3	15.1388	163243	134305	137082	148865	145874	13187.8	9.04058
MIS1	P09440	0.758329	0.000115415	3.93774	0.000182116	4098.98	4187.54	2922.51	2898.52	3526.89	712.71	20.2079	59215.2	38837.8	37081.6	34499.7	42408.6	11345.2	26.7521
SSC1	P0CS90	0.756124	2.86125e-09	8.54344	1.04001e-08	11300751	11212116	9877149	8004767	1.00987e+07	1.54037e+06	15.2532	134550592	125150104	114326624	104652808	119670032	1.29812e+07	10.8475
RCF1	Q03713	0.749257	0.00188185	2.72542	0.00264329	3437.33	1711.47	3167.77	2240.32	2639.22	803.365	30.4395	31647.3	28071	31109.6	29808.3	30159	1591.79	5.27797
LSP1	Q12230	0.716383	0.000147308	3.83177	0.000226557	14424.5	21305.9	21424.4	19023.4	19044.5	3272.23	17.182	210405	247220	226143	191805	218893	23528.5	10.7489
DLD3	P39976	0.710633	0.0473848	1.32436	0.0572861	1876.9	1461.91	1536.2	390.886	1316.48	642.969	48.8402	22603.1	10909.1	11895.3	9958.52	13841.5	5894.34	42.5846
YTA12	P40341	0.700981	3.22957e-05	4.49086	5.26702e-05	14132.3	11632	14632.9	8507.2	12226.1	2805.33	22.9454	160935	119890	136737	133877	137860	17053.8	12.3704
PNT1	P38969	0.696626	0.05623	1.25003	0.0666532	1034.84	1077.09	2242.53	1363.88	1429.59	561.327	39.265	14254.4	10674.1	19757.4	19338.8	16006.2	4346.56	27.1555
SHM1	P37292	0.628295	0.00134909	2.86996	0.00191713	4981.31	7645.84	4890.66	3293.37	5202.79	1803.78	34.6695	65250.5	55125.5	52948.1	45447.3	54692.9	8168.56	14.9353
HSP60	P19882	0.62166	7.35579e-06	5.13337	1.28594e-05	68283.8	73766.1	61253.8	52261	63891.2	9292.01	14.5435	811690	655828	600432	698830	691695	89564.2	12.9485
SSQ1	Q05931	0.614878	0.000450174	3.34662	0.000662984	36813.1	52993.8	43191.9	33850.2	41712.2	8471.02	20.3082	412561	517630	452066	401647	445976	52449.9	11.7607
ATP7	P30902	0.610394	0.00733139	2.13481	0.00973513	18308.4	14558.9	23875.7	14329.6	17768.2	4461.59	25.11	200641	140801	226905	191014	189840	36040.1	18.9845
MRPL22	P53881	0.609739	0.00494924	2.30546	0.00668148	3979.88	2348.95	2939.61	2025.48	2823.48	858.827	30.4173	31788	25843.6	27464.2	33063.7	29539.9	3437.16	11.6356
TUF1	P02992	0.598311	2.76984e-06	5.55754	5.47213e-06	29461.6	26220.2	27610.2	21428.8	26180.2	3434.65	13.1193	306311	264962	285048	256513	278208	22231.6	7.99097
CAT5	P41735	0.595414	0.0069577	2.15753	0.009341	1547.09	3044.8	1658.46	1408.52	1914.72	760.295	39.7079	20701.9	19711.9	18935.5	18342.4	19422.9	1020.53	5.25429
MNP1	P53163	0.580706	0.00338106	2.47095	0.00464444	5978	5677.31	5334.54	4219.55	5302.35	768.24	14.4887	52788.6	51411.7	60661.2	57380.5	55560.5	4251.49	7.652
MRPS35	P53292	0.565179	0.0169	1.77211	0.02106	1694.46	2344.81	2540.84	897.845	1869.49	741.928	39.6861	22067.1	16333.3	17619.6	16905.3	18231.3	2610.79	14.3203
ALD4	P46367	0.529886	0.000146816	3.83323	0.000226557	46013.7	48903.9	59534.5	44866.7	49829.7	6689.13	13.424	549498	479829	506215	483681	504806	31986.8	6.33645
FMP32	P43557	0.510026	0.012936	1.8882	0.0165445	2568.86	1894.93	2200.26	1177.81	1960.46	590.053	30.0976	20424.1	22022.6	16680.3	17091.3	19054.6	2593.37	13.6102
MRP1	P10662	0.50873	0.0019495	2.71008	0.00272257	8381.66	7151.08	7760.81	5265.52	7139.77	1346.71	18.8621	73433.7	66938.6	65812.8	76685.9	70717.7	5206.92	7.36297
AIM41	Q12032	0.496582	0.0750455	1.12468	0.0885246	7513	16856.8	14985.2	7675.61	11757.6	4868.21	41.4046	130527	86694.3	121594	103677	110623	19471	17.6012
AFG3	P39925	0.458932	0.00718937	2.14331	0.00959899	5899.23	5301.2	4292.89	3058.01	4637.83	1244.46	26.8327	56716.4	44447	36078.8	39823.5	44266.4	8977.96	20.2816
PHB2	P50085	0.452178	0.000158491	3.8	0.000242222	35004.1	37486	34158.1	29277.9	33981.5	3439.11	10.1205	347490	339532	304264	316519	326951	20030.5	6.12646
SIP2	P34164	0.434187	0.0295602	1.52929	0.0362784	2009.15	2823.2	1850.52	1251.58	1983.61	647.854	32.6603	26556.5	19052.6	14353	14901.4	18715.9	5632.46	30.0946
COQ8	P27697	0.427091	0.11531	0.938133	0.132798	2411.16	1388.49	1158.25	1201.08	1539.74	589.484	38.2845	13432.1	15726.4	13872.1	12837.3	13967	1247.26	8.93007
OCT1	P35999	0.424934	0.188932	0.723695	0.211569	1207.45	1253.53	1111.55	1578.7	1287.81	202.749	15.7437	18794.9	5986.92	18268.1	10373.9	13356	6242.51	46.7395
YCK2	P23292	0.408641	0.00855281	2.06789	0.0112953	5614.28	6892.22	6878.24	3577.96	5740.67	1561.35	27.198	63075.6	60924.2	48641.5	39096.4	52934.4	11204.2	21.1661
COX7	P10174	0.406617	0.0228998	1.64017	0.028391	4211.98	5836.94	5245.48	2820.48	4528.72	1322.07	29.193	43654.1	49467.4	39049.8	32916.1	41271.8	7014.24	16.9952
PAM18	Q07914	0.385591	0.0314037	1.50302	0.0383472	32448.6	26359.1	31113.8	28872.1	29698.4	2670.87	8.99331	289570	223947	309811	275320	274662	36651.9	13.3444
NFU1	P32860	0.3736	0.163094	0.787562	0.184334	1348.2	1262.72	1757.34	548.448	1229.18	502.539	40.8842	8130.8	12686.5	10878.3	10182.5	10469.5	1882.72	17.9829
TIM44	Q01852	0.370403	0.00123399	2.90869	0.00177431	1.07477e+06	949849	1210300	880922	1.02896e+06	145094	14.101	10368472	8616552	10384546	8.0975e+06	9.36677e+06	1.18507e+06	12.6518
CIR1	P42940	0.335739	0.128726	0.890334	0.147549	2063.46	3973.29	2429.02	1581.98	2511.93	1034.15	41.1693	25987.3	21114.2	17623.3	20426.7	21287.9	3477.83	16.3371
LEU4	P06208	0.33543	0.0523349	1.28121	0.0626472	24568.2	26393.9	17197.9	15416.4	20894.1	5397.96	25.8349	209329	219818	140461	166633	184060	37065.9	20.1379
MSY1	P48527	0.321701	0.0271781	1.56578	0.0335242	10628.7	9543.15	8827.56	9257.78	9564.29	768.138	8.0313	92415.8	82343.2	75587	86904.2	84312.5	7127.27	8.45339
ILV6	P25605	0.294796	0.0130288	1.8851	0.0165759	68671.9	83460	65688	53002	67705.5	12508.7	18.4751	649168	569849	507710	594634	580340	58670.8	10.1097
FMP46	P36141	0.29236	0.136964	0.863393	0.156255	7073.92	8293.82	12598.9	8536.32	9125.73	2402.23	26.3237	74029.9	73234.3	81781.3	79114	77039.9	4095.72	5.31636
MSC6	Q08818	0.281077	0.31093	0.507338	0.337303	7117.5	2937	3070.04	3360.56	4121.28	2005.3	48.6572	41339.9	28493.5	27594	35750.6	33294.5	6488.6	19.4885
ECM10	P39987	0.25307	0.105063	0.978549	0.121573	374870	436449	386421	374569	393077	29436.2	7.48867	3115371	3580944	2.86478e+06	3.69411e+06	3.3138e+06	390296	11.7779
PKP1	P40530	0.237105	0.194956	0.710063	0.217314	4368.75	5905.72	4189.23	5186.81	4912.63	791.734	16.1163	39974.8	44182.5	37485.7	40387	40507.5	2764.98	6.82584
TEF1	P02994	0.228176	0.211623	0.674438	0.234814	4585.43	7202.18	6670.39	4155.56	5653.39	1507.43	26.6642	74629	40568	36506.3	38538.4	47560.4	18121.7	38.1025
ARH1	P48360	0.208082	0.456133	0.340909	0.481914	990.07	1494.22	1451.94	1541.08	1369.32	255.444	18.6548	19197.3	6556.7	10365.1	11165.6	11821.2	5312.64	44.9417
MMT1	Q03218	0.198294	0.0157179	1.8036	0.0196987	118845	130080	109540	94446.2	113228	15076.4	13.3151	992228	965433	861892	829677	912308	78695.5	8.62599
MCX1	P38323	0.195378	0.188548	0.724578	0.211569	17582.7	15431.7	15550.1	16155.2	16179.9	987.383	6.10251	169229	115395	108893	136182	132425	27156.5	20.5071
MRPL8	P22353	0.167365	0.396305	0.40197	0.425433	2131.84	2886.8	2703.69	1150.51	2218.21	781.056	35.2111	17693.3	17058.2	17440.6	14296.1	16622.1	1572.47	9.46016
MMF1	P40185	0.154547	0.463458	0.333989	0.485433	17444.1	22858.7	20436.7	15606	19086.4	3207.49	16.8052	130859	154390	159990	149264	148626	12628.5	8.49687
MDM38	Q08179	0.124487	0.701041	0.154257	0.715768	112521	49599.3	116740	70537.6	87349.4	32686	37.4198	880950	353116	863005	597503	673643	249913	37.0987
AIM45	Q12480	0.0886265	0.700262	0.154739	0.715768	3393.54	4452.83	5061.74	1697.33	3651.36	1473.8	40.363	31310.2	23222.5	27775.4	20313.8	25655.5	4862.2	18.9519
ATP16	Q12165	0.0656287	0.649046	0.187725	0.674009	12133.4	11816.4	9083.51	7487.33	10130.2	2231.34	22.0267	90790.8	71115.3	65660.6	68193.3	73940	11452.8	15.4893
MSD1	P15179	0.0612213	0.735902	0.13318	0.748218	1711.62	2418.32	1864.51	1961.95	1989.1	304.129	15.2898	21724.9	12979.6	11781.8	13348.6	14958.7	4560.07	30.4843
OXA1	P39952	0.0432643	0.833419	0.0791367	0.836863	2664.66	4538.84	3813.59	1658.01	3168.77	1268.78	40.0401	23078.9	23510.2	21348	18397	21583.5	2320.74	10.7523
ILV2	P07342	0.0286406	0.813134	0.0898381	0.819882	36459.3	42121.6	47606.4	28194.3	38595.4	8294.16	21.49	277623	279134	253357	280932	272762	13007	4.76863
BAT1	P38891	0.00324523	0.982199	0.00780039	0.982199	9968.9	13321.9	13545.4	7172.98	11002.3	3032.02	27.5581	73332.3	75736.6	81299.9	71268.5	75409.3	4330.76	5.74301
COX6	P00427	-0.0528221	0.655884	0.183173	0.678212	6870.02	6222.67	7976.34	5272.28	6585.33	1136.01	17.2507	47834.9	42783.8	43255.5	43355.4	44307.4	2364.86	5.33738
LSC1	P53598	-0.0734561	0.663777	0.177978	0.683465	5810.42	5752.23	5127.87	3673.41	5090.98	994.268	19.53	33881	35736.5	30604.3	34255.1	33619.2	2163.77	6.43612
COR1	P07256	-0.0791804	0.397421	0.40075	0.425433	52292.8	48141.7	58025.6	38604.9	49266.3	8181.57	16.6068	383722	283849	326672	314516	327190	41773.7	12.7674
ALT1	P52893	-0.0902335	0.746797	0.126797	0.756132	23352.3	17547.5	8580.12	11797.9	15319.4	6514.35	42.5234	143072	104368	62405.9	85667.3	98878.4	34097.7	34.4845
SNX3	Q08826	-0.131943	0.552418	0.257732	0.576127	1791.65	2828.32	3347.72	1292.34	2315.01	939.814	40.5966	21451	14615.7	11420	10497.2	14496	4961.1	34.224
PDA1	P16387	-0.133421	0.441821	0.354754	0.468832	15023.6	12818.6	13156.3	12855.6	13463.5	1051	7.80628	120875	67099.1	72403.5	94699.5	88769.2	24517.7	27.6196
YNR040W	P53736	-0.152433	0.295561	0.529353	0.322069	3986.73	4412.76	4700.22	3658.73	4189.61	459.534	10.9684	29359.5	25705.4	27505.5	23605.5	26544	2462.33	9.27641
CBP2	P03874	-0.175218	0.320351	0.494374	0.345979	6381.4	5903	5358.2	3132.71	5193.83	1436.26	27.6531	36339.5	33044.9	33055.1	24221.4	31665.2	5199.19	16.4192
MST1	P07236	-0.18112	0.424106	0.372525	0.452008	2152.28	1805.07	2929.6	1179.39	2016.59	729.759	36.1878	19148.6	11213.8	9224.14	10137.5	12431	4551.62	36.6151
RSM25	P40496	-0.188457	0.263334	0.579493	0.289548	2704.87	2548.82	2102.27	1940.35	2324.08	361.458	15.5527	17340.9	13084.1	13251.5	13709.6	14346.5	2013.67	14.036
YHL018W	P38744	-0.19364	0.268768	0.570623	0.294192	7573.06	4279.72	6343.86	3952.47	5537.28	1721.24	31.0847	32171.9	37893.2	32314.6	29804.5	33046.1	3430.35	10.3805
SSB1	P11484	-0.205115	0.460379	0.336884	0.484295	4000.06	2980.15	3309.48	1864.16	3038.46	890.787	29.317	28421	17448.4	19139.5	10844.6	18963.4	7250.01	38.2316
TRX3	P25372	-0.206795	0.232089	0.634345	0.256353	4392.7	4094.05	4182.65	3232.69	3975.52	510.812	12.8489	25311.3	24042.1	25901.3	21491.2	24186.5	1957.13	8.09184
MAM33	P40513	-0.235462	0.0836613	1.07748	0.097739	60261.3	59257.1	49711.3	42193.4	52855.8	8551.64	16.1792	305063	328087	303981	316743	313468	11329.6	3.61427
HEM15	P16622	-0.261524	0.0805984	1.09367	0.0946156	15627	13784.9	13242.9	10301.1	13239	2208.46	16.6815	93547.5	64443.5	74725.8	78078.8	77698.9	12053.6	15.5132
QCR2	P07257	-0.264293	0.0128361	1.89157	0.0165036	35225.6	43428.5	41090.6	30719.9	37616.1	5748.25	15.2813	243525	214758	197951	221555	219447	18870.4	8.59907
FUM1	P08417	-0.290041	0.0532072	1.27403	0.0633792	12110.9	16021.9	14536.7	11468.2	13534.4	2120.34	15.6663	70074.2	85242.3	78339.2	76452.4	77527	6241.89	8.05124
COX9	P07255	-0.292237	0.0157265	1.80337	0.0196987	10260.3	11587.4	12483.5	9646.44	10994.4	1281.27	11.6538	71302.5	65918.1	65332.2	51250.9	63450.9	8565.74	13.4998
MGR1	P25573	-0.33491	0.153027	0.815231	0.173765	4352.74	4387.93	4066.99	2429.41	3809.27	931.063	24.442	26350.7	19032.2	20879.3	17599.7	20965.5	3832.92	18.2821
HSP78	P33416	-0.39393	0.0117484	1.93002	0.0152666	17448.8	21963.6	13653.2	13604.6	16667.5	3963.46	23.7795	97656.6	95883.4	75143.9	83885.4	88142.3	10607	12.0339
MGE1	P38523	-0.407136	2.19592e-06	5.65838	4.44673e-06	3.15427e+06	3.0416e+06	3014867	2.47428e+06	2.92126e+06	304043	10.4079	16874580	16488441	14817923	13875687	1.55142e+07	1.41059e+06	9.09229
LSC2	P53312	-0.407831	0.099914	1.00037	0.116168	8102.45	11632.5	9331.13	3474.17	8135.07	3434.52	42.2187	40527.1	43544.5	35327.2	39100.9	39624.9	3411.83	8.61031
ACP1	P32463	-0.440627	0.00409031	2.38824	0.00555276	14035.7	13693.4	11363.2	10271.1	12340.9	1820.43	14.7512	72171.4	61907.3	59998.6	60957	63758.6	5662.41	8.88101
MMT2	Q08970	-0.513119	6.53723e-06	5.18461	1.16805e-05	423760	442318	399438	366658	408043	32703.5	8.01472	2.18238e+06	2.20548e+06	1.83328e+06	1.85362e+06	2.01869e+06	202738	10.043
ACH1	P32316	-0.52983	0.048386	1.31528	0.0582069	3145.34	4838.59	7195.87	4905.29	5021.27	1662.81	33.1153	18210.3	23194.8	27654.7	26161.1	23805.2	4165.08	17.4965
MRP4	P32902	-0.554655	0.0017497	2.75704	0.00247196	3762.4	3987.96	3736.87	3074.11	3640.33	393.985	10.8228	17821.9	15708	17101.9	19117.4	17437.3	1422.85	8.15983
PHB1	P40961	-0.576371	8.53394e-05	4.06885	0.000136431	134785	154499	114450	104089	126956	22354.7	17.6083	686433	655548	493393	558665	598510	88733.9	14.8258
QCR7	P00128	-0.59266	9.30566e-06	5.03125	1.60374e-05	34437.7	30759.4	34014	24113.9	30831.2	4770.21	15.472	177944	128499	148398	122368	144302	25029.4	17.3451
PHO8	P11491	-0.60112	0.00306273	2.51389	0.00425282	38337.9	54687.3	60744.7	35948.2	47429.5	12171.6	25.6626	251666	243915	254610	136747	221734	56837.8	25.6333
HSP10	P38910	-0.619382	2.6593e-06	5.57523	5.2968e-06	62807.8	59532.8	59261.8	45331.5	56733.5	7770.26	13.6961	307668	233742	245252	252744	259851	32821.8	12.631
ZRT3	P34240	-0.622952	0.0143686	1.84259	0.0181852	8174.87	16812.7	9852.42	8554.18	10848.5	4040.45	37.2442	69026.2	58264.4	43080.8	29376.8	49937.1	17353.9	34.7516
AIM17	P23180	-0.625699	4.82618e-06	5.3164	8.95237e-06	24483.1	21602.6	22362.5	15872.4	21080.1	3679.59	17.4553	117524	95373.6	87338.3	83624.5	95965.1	15186	15.8245
CYC1	P00044	-0.647824	0.00930598	2.03124	0.0122235	19591.4	28442.8	18466.9	17101.6	20900.7	5130.13	24.5453	159002	73263.9	62903.6	98496.5	98416.4	43067.3	43.7603
MRPL13	Q02204	-0.649887	0.0118125	1.92766	0.0152683	8105.7	5468.4	3539.62	3129.82	5060.89	2271.58	44.885	28566.6	18267.1	17768.4	21596.7	21549.7	4977.03	23.0956
MRP13	P12686	-0.675206	0.0462346	1.33503	0.0561751	6164.82	4980.35	4543.05	2498.73	4546.74	1527.59	33.5974	13795.6	14885	26211.9	24615.5	19877	6441.74	32.408
YPL107W	Q02873	-0.680029	0.000203959	3.69046	0.000307839	5824	5983.12	4840.36	3758.36	5101.46	1028.18	20.1547	25621	23729.4	19227.2	20340.8	22229.6	2962.72	13.3278
ETR1	P38071	-0.738986	9.14018e-05	4.03905	0.000145168	12434.7	19745.8	16039.4	12335.1	15138.7	3521.78	23.2634	84306	55989.2	55165.9	59422.6	63720.9	13846.7	21.7302
YME2	P32843	-0.742747	0.000200363	3.69818	0.000304302	2397.39	2797.36	2229.14	1505.63	2232.38	539.942	24.1868	11939.3	9741.63	7929.51	7693.2	9325.91	1967.94	21.1019
QCR8	P08525	-0.766993	7.74452e-05	4.11101	0.00012463	5279.95	6061.66	5745.41	3723.8	5202.71	1036.9	19.93	24779.9	19763.6	20633.7	19971.5	21287.2	2357.86	11.0764
LAT1	P12695	-0.774398	0.00974063	2.01141	0.0127257	7486.22	14272.9	8144.45	5890.02	8948.38	3673.68	41.0542	57095.9	35173.1	28126.1	26202	36649.3	14166.1	38.6531
YGR266W	P53326	-0.794147	4.36437e-06	5.36008	8.28549e-06	32901	37647.4	32077.4	33236	33965.5	2502.45	7.36762	149171	165344	121353	120602	139118	21964.4	15.7884
POR1	P04840	-0.873942	4.75993e-06	5.3224	8.8974e-06	14633.3	13805.2	18855.8	13872.7	15291.8	2405.53	15.7309	59853.6	61070	55412	57163.1	58374.7	2562.38	4.38954
RSM26	P47141	-0.884975	0.000810607	3.09119	0.00117951	2096.62	2427.35	1997.27	1605.37	2031.65	338.474	16.6601	7392.67	6560.15	6712.61	10651.6	7829.27	1916.06	24.473
HFD1	Q04458	-0.885794	3.20709e-06	5.49389	6.28486e-06	10360.9	12617.2	12409.4	8291.56	10919.8	2026.5	18.5581	48841.9	39855.1	40084.8	36548	41332.5	5260.59	12.7275
CIT1	P00890	-0.897466	7.39254e-05	4.13121	0.000119759	55525	75116.7	87900.2	53439.7	67995.4	16475.1	24.2298	363322	173226	274755	232567	260967	79940.9	30.6325
YHR097C	P38809	-0.900246	1.80046e-05	4.74462	2.97627e-05	2648.5	2875.07	3628.71	2179.41	2832.92	604.47	21.3373	12605.5	11517.3	10001.1	8447.93	10643	1811.66	17.0221
ZRC1	P20107	-0.95717	0.000230275	3.63775	0.000343293	121430	192605	193107	108737	153970	45200.2	29.3565	634070	638911	683238	308638	566214	173137	30.578
MSS116	P15424	-0.987967	1.00194e-05	4.99916	1.71459e-05	6733.51	5795.05	6736.09	6423.17	6421.96	443.004	6.89827	25252.7	19544.3	22708.7	24059.3	22891.2	2461.43	10.7527
GPD2	P41911	-0.997618	8.91815e-06	5.04973	1.54794e-05	5505.38	6180.91	4278.31	3129.1	4773.43	1349.78	28.277	19003.5	16200.2	14500.6	15867.8	16393	1889.33	11.5252
OMA1	P36163	-1.03693	4.05991e-06	5.39148	7.76818e-06	8614.9	10309.5	8993.26	8542.97	9115.16	820.368	9.00004	35471.3	28182.4	27419	34712.9	31446.4	4232.55	13.4595
NDI1	P32340	-1.04236	4.7351e-06	5.32467	8.8974e-06	26204.3	30666.4	19689.8	15909.6	23117.5	6588.3	28.4991	85262	83516	79029.8	61442.9	77312.7	10900.6	14.0994
RSM7	P47150	-1.06839	0.00365573	2.43703	0.00499069	5073.18	2527.93	5825.77	3283.52	4177.6	1531.81	36.6673	18114.7	7206.88	20796.4	11547.4	14416.3	6180.35	42.8705
ILV5	P06168	-1.07665	3.93859e-06	5.40466	7.59585e-06	20990.7	27539.6	28055	15742.2	23081.9	5855.13	25.3668	74604.1	82123.2	68763.8	75688.4	75294.9	5474.58	7.27085
IDH1	P28834	-1.07997	3.38454e-07	6.4705	7.68639e-07	28017.7	33911.8	34129.3	19257	28828.9	6981.16	24.2158	128283	88329.9	86098.1	79211.2	95480.6	22210.2	23.2615
MCR1	P36060	-1.09495	1.20571e-07	6.91876	3.02049e-07	17643.2	18268.3	15288.8	17033.8	17058.5	1282.94	7.52082	61122	59657.7	56217.8	48612.9	56402.6	5585.15	9.90229
TIM50	Q02776	-1.09548	5.50987e-10	9.25886	2.35678e-09	146023	166065	143374	117108	143142	20096.5	14.0395	519317	516875	441967	406845	471251	55969	11.8767
ADH3	P07246	-1.10424	5.52824e-10	9.25741	2.35678e-09	1.19047e+06	1.2194e+06	1.00627e+06	893497	1.07741e+06	154733	14.3616	3.76389e+06	3.7645e+06	3.24086e+06	3.28849e+06	3.51444e+06	289053	8.22474
MRPL33	P20084	-1.14795	5.53184e-06	5.25713	1.01071e-05	10306	9752.99	12878.3	8267.67	10301.2	1921.56	18.6537	42576.8	29424.1	26594.2	32924.1	32879.8	6963.83	21.1797
COT1	P32798	-1.18758	0.000842837	3.07426	0.0012191	22376.8	28612.4	30819.6	8624.15	22608.2	9984.73	44.1641	106346	51255.8	72578.6	39500.8	67420.4	29340.8	43.5191
OPY1	P38271	-1.1926	1.36884e-05	4.86365	2.30991e-05	6843.9	12063	8640.12	5101.1	8162.03	2975.06	36.4499	35572.6	25332.5	19876.8	18396.7	24794.6	7779.75	31.3768
MRPS12	P53732	-1.21494	3.00617e-08	7.52199	8.69642e-08	10171.6	10917.2	10631	6694.23	9603.53	1963.7	20.4477	31685.4	30434.7	26106	26720.9	28736.8	2742.37	9.54309
QCR6	P00127	-1.22833	4.36388e-08	7.36013	1.19149e-07	9790.06	8894.04	11423	7608.54	9428.9	1602.76	16.9983	34982.9	24671.1	26681.5	26954.2	28322.4	4555.54	16.0846
ARG5,6	Q01217	-1.26611	1.53677e-06	5.81339	3.13811e-06	4582.95	5765.94	5989.09	4506.43	5211.1	775.507	14.8818	19970.8	10855.9	15558.6	15617.1	15500.6	3722.58	24.0157
KGD1	P20967	-1.27186	7.13225e-07	6.14677	1.57558e-06	31737.2	35457.6	26942.7	16948.5	27771.5	8013.08	28.8536	84142.4	89016.5	72413.4	68873.3	78611.4	9523.72	12.1149
MRP51	Q02950	-1.27833	3.00872e-07	6.52162	6.89735e-07	6811.27	6508.01	4967.11	4212.01	5624.6	1240.47	22.0544	20176	15747.8	15681.5	13290.5	16223.9	2871.96	17.702
FAA1	P30624	-1.3468	2.8236e-11	10.5492	1.90593e-10	42182.7	41217.9	39082.4	31102.1	38396.3	5032.38	13.1064	129517	102028	103563	91201.8	106577	16252.3	15.2493
AIM32	Q04689	-1.42197	1.61385e-11	10.7921	1.35229e-10	85464.6	78545.7	81181.1	65669.1	77715.1	8521.82	10.9655	227436	200182	187791	200688	204024	16708.5	8.18949
SPG1	P50088	-1.45557	5.5518e-08	7.25557	1.4664e-07	9708.28	8925	7045.32	5262.1	7735.18	1991.72	25.7489	25068.7	21411.2	17522.8	14918.9	19730.4	4447.7	22.5424
ISU1	Q03020	-1.45747	2.28939e-08	7.64028	6.95402e-08	7319.95	8022.71	6467.84	6533.62	7086.03	734.712	10.3685	21911	19040.6	15539	16633.6	18281.1	2827.63	15.4675
GLO4	Q12320	-1.4662	1.02447e-06	5.9895	2.22273e-06	4860.13	6363.65	5677.46	3217.21	5029.61	1355.59	26.9522	17119.6	14165.6	12938.8	7635.93	12965	3962.41	30.5624
LPD1	P09624	-1.47681	6.30449e-11	10.2003	3.6476e-10	33168.1	36600.7	34573.4	25690.5	32508.2	4758.48	14.6378	92472.3	80732.3	76728.9	77523.3	81864.2	7280.74	8.89368
COQ11	Q05892	-1.50619	2.72495e-07	6.56464	6.30632e-07	7296.41	7648.76	7689.04	6602.8	7309.25	502.904	6.88037	19758	15706.1	17373.5	19949.9	18196.9	2032.44	11.1692
KGD2	P19262	-1.50632	2.68145e-09	8.57163	1.00245e-08	57317.4	65375.4	52178.4	38331.7	53300.8	11361.7	21.3161	131212	150822	122879	116956	130468	14776.2	11.3256
ZIM17	P42844	-1.50767	1.63681e-07	6.786	4.01763e-07	57027	57251.7	52005.9	45447.4	52933	5546.95	10.4792	122616	135954	135285	129362	130804	6210.97	4.74829
MRP20	P32387	-1.53578	1.09029e-08	7.96246	3.53253e-08	7160.05	6583.88	6313.92	5035.29	6273.29	897.612	14.3085	16213.8	14328.3	14139.4	15956.1	15159.4	1076.67	7.10234
MRPL3	P36516	-1.683	9.43077e-10	9.02545	3.75685e-09	23164.6	20808.3	18642.8	13597.5	19053.3	4079.08	21.4088	52405.9	39960.1	41365.8	32796.6	41632.1	8103.64	19.4649
NAM9	P27929	-1.72845	8.06049e-08	7.09364	2.08372e-07	8497.42	5328.68	7595.11	6290.56	6927.94	1399.08	20.1948	17774.8	13679	12850.9	14192	14624.2	2171.88	14.8513
FOL3	Q12676	-1.74623	3.82495e-08	7.41737	1.06835e-07	21525.1	31055.3	26248.8	18074.6	24226	5652.93	23.3342	42662.7	66282.7	48648.7	44983.3	50644.3	10712.8	21.1531
PET123	P17558	-1.80184	5.01133e-09	8.30005	1.71514e-08	16978.6	18211.1	13930.7	9877.35	14749.4	3713.03	25.1741	31300.2	26647.6	27765.9	30723.7	29109.4	2256.15	7.7506
SNF1	P06782	-1.82075	1.89999e-08	7.72125	5.91919e-08	28781.5	24780.4	23166.9	13001.4	22432.6	6715.85	29.938	69371.7	39166.7	36672.7	34214.5	44856.4	16468.1	36.7129
MRPL23	Q12487	-1.85252	2.05412e-07	6.68737	4.89365e-07	2586.44	4203.03	4017.13	3102.5	3477.28	764.243	21.9782	6262.32	7217.69	6520.72	6680.18	6670.23	403.55	6.05001
RSM24	Q03976	-1.86912	4.56027e-10	9.34101	2.09084e-09	7158.71	6025.1	6906.07	5573.51	6415.85	742.602	11.5745	14349.9	10664.6	12657.4	11894.7	12391.6	1542.19	12.4454
GRX5	Q02784	-1.8785	4.10896e-09	8.38627	1.44707e-08	69888.5	57798.7	39923.1	32618.6	50057.2	16931.4	33.8241	108031	91682.3	81875.7	87713.7	92325.5	11218	12.1504
MRX12	P47084	-1.88767	1.5145e-06	5.81973	3.11885e-06	7047.68	6701.23	5434.29	4542.2	5931.35	1156.97	19.506	13483.8	10312.7	8591.49	12863.1	11312.8	2274.67	20.1071
RML2	P32611	-1.98794	9.79776e-08	7.00887	2.48006e-07	2055.45	4164.35	2573.84	2595.72	2847.34	912.823	32.0588	5044.42	4743.94	4629.92	5152.58	4892.71	246.13	5.03055
RPS31	P05759	-2.00315	1.56256e-08	7.80616	4.93119e-08	3003.06	5205.3	5032.82	2668.32	3977.38	1327.24	33.3696	7304.8	6483.17	6734.69	6299.25	6705.48	437.603	6.52605
RIP1	P08067	-2.17534	4.48284e-11	10.3484	2.79315e-10	18157.4	20800.6	16680	14279.9	17479.5	2730.44	15.6209	30255	32444.2	23100.8	23555.7	27338.9	4720.21	17.2655
MSC2	Q03455	-2.29574	1.19994e-10	9.92084	6.07471e-10	25237.5	35891.6	33918.5	20608.6	28914.1	7216.35	24.9579	54926.5	45400.1	34267.5	31509.1	41525.8	10764.2	25.9218
MRX9	Q07349	-2.33433	7.10536e-10	9.14841	2.92644e-09	20607.7	23941.3	14885.9	12677.9	18028.2	5167.79	28.6651	32275.3	26415.8	20021.7	20841.6	24888.6	5685.12	22.8423
PET9	P18239	-2.36113	7.94656e-15	14.0998	3.21835e-13	515246	458362	526127	410892	477657	53516.7	11.204	743185	599275	672210	604925	654899	67541.4	10.3133
COQ9	Q05779	-2.48398	1.41174e-09	8.85025	5.44528e-09	14277.1	15349.5	9150.39	9450.13	12056.8	3215.25	26.6676	16605.1	15239.4	14133.9	13369.3	14836.9	1406.71	9.48117
ZRG17	P53735	-2.68037	2.41996e-10	9.61619	1.16694e-09	15139.2	23761.4	26597.3	15041	20134.7	5939.1	29.4968	29424.1	22610.7	20575.6	15389	21999.8	5808.74	26.4035
QRI7	P43122	-2.76161	2.50268e-13	12.6016	4.67809e-12	36094.1	40896.5	37050.7	35378.5	37354.9	2458.39	6.58116	42990.7	44105.7	32431.6	36769	39074.3	5480.05	14.0247
FMP52	P40008	-2.83603	1.96635e-11	10.7063	1.44795e-10	11734.1	14248	13746.6	13885	13403.4	1132.78	8.45144	14984.3	14094.5	10660.2	13475.7	13303.7	1867.9	14.0405
YMR31	P19955	-2.89664	4.7477e-11	10.3235	2.88423e-10	24930	28673.2	18956.5	16159.7	22179.9	5667.43	25.5522	23812.7	24581.8	17021	17662.7	20769.6	3979.04	19.158
SOD2	P00447	-2.96991	6.61366e-11	10.1796	3.73749e-10	35806.4	34257.7	27887.6	18264.5	29054.1	7967.56	27.4232	26059.4	35828.2	23846.8	18406.4	26035.2	7277.62	27.953
CYB2	P00175	-3.01302	6.46624e-12	11.1893	6.28519e-11	10432.7	9383.31	11101.6	9981.2	10224.7	725.61	7.09663	11563.6	7834.89	8639.51	8065.67	9025.93	1725.3	19.1149
RSM23	Q01163	-3.19132	5.44664e-13	12.2639	8.82356e-12	12728.4	13516.8	11588.7	7810.64	11411.2	2527.48	22.1492	9004.82	8659.28	9137.42	7759.6	8640.28	620.749	7.18436
COX13	P32799	-3.19608	7.50674e-11	10.1245	4.05364e-10	8507.39	7554.93	10373	7337.72	8443.27	1383.17	16.3819	5887.65	6296.03	5326.92	8680.05	6547.67	1476.06	22.5432
PMC1	P38929	-3.45	5.2644e-10	9.27865	2.32591e-09	11643.9	19130.1	17151.7	14022.3	15487	3314.49	21.4018	12231.3	12745.8	12499.1	4764.09	10560.1	3869.69	36.6446
MHO1	P47085	-3.49864	1.50227e-13	12.8233	3.04209e-12	7836.65	8546.91	6636.33	5507.51	7131.85	1339.55	18.7826	5662.57	4918.8	3481.81	3822.43	4471.4	1003.25	22.4369
MIR1	P23641	-3.59269	2.24207e-11	10.6494	1.55664e-10	25015.2	21660.9	19696.7	10315.2	19172	6299.65	32.8586	12228.3	10221.7	11564.6	8885.47	10725	1483.46	13.8318
YHB1	P39676	-3.59624	3.3601e-14	13.4736	1.02063e-12	90765.5	108063	81002.9	62531.1	85590.7	19014	22.215	56672.5	45895.5	48406.1	45585.7	49139.9	5178.07	10.5374
COX5A	P00424	-3.60585	5.08227e-11	10.2939	3.01217e-10	28148.4	16928.8	25189.1	15532.3	21449.6	6172.79	28.778	19205.3	8667.81	14011.4	8991.27	12718.9	4968.24	39.0618
MRPS5	P33759	-3.65732	2.92904e-10	9.53327	1.36876e-09	12212	7507.54	6945.38	4565.92	7807.7	3201.07	40.9988	5450.78	5037.4	2509.24	4115.54	4278.24	1304.73	30.497
MHR1	Q06630	-3.94329	2.44914e-10	9.61099	1.16694e-09	27693.7	23305.6	16852.4	16145.9	20999.4	5504.16	26.211	15728.4	9277.19	5003.64	10616.1	10156.3	4419	43.5098
MRPS17	Q03246	-4.40934	3.22498e-12	11.4915	3.56214e-11	6724.52	9267.4	9985.09	6983.06	8240.02	1630.69	19.7899	2627.48	3962.49	1832.84	2760.46	2795.82	879.019	31.4405
HBT1	Q07653	-4.44643	3.10233e-12	11.5083	3.56214e-11	70884	101937	66727.7	36451.4	69000.1	26789.2	38.8249	32681.8	26069	16626.9	13570.6	22237.1	8762.77	39.4061
AAT1	Q01802					12385.5	285.438	7769.2	6129.26	6642.34	4997.56	75.2379	22021	14244.2	7775.97	10325.1	13591.6	6217.53	45.7454
ACO2	P39533					272.034	0.881035	1.02635	252.41	131.588	151.056	114.795	22094.1	20256.1	16990.8	16540.8	18970.5	2660.3	14.0234
ADH4	P10127					826.018	1963.77	620.965	2069.73	1370.12	752.583	54.9283	29426.2	19277	15922.4	15603.1	20057.2	6463.29	32.2244
AFG1	P32317					293.901	423.615	518.517	309.282	386.329	105.425	27.2889	8209.6	8780.34	6929.48	8377.22	8074.16	799.827	9.906
AGX1	P43567					0.586533	1530.33	1758.41	0.389511	822.427	953.65	115.956	0.586533	83.0412	328.448	0.389511	103.116	155.18	150.49
AI5_ALPHA	Q9ZZX1					5841.92	8956.49	8880.71	10002.9	8420.49	1793.7	21.3015	193.365	1.0649	0.831581	1.06663	49.082	96.1887	195.975
AIM10	P39965					0.968559	369.758	353.15	0.864166	181.185	208.267	114.947	21959.1	21596.8	19105.3	18316.8	20244.5	1805.75	8.91969
AIM9	P40053					14121.3	19150.4	16616.3	10937.7	15206.4	3509.14	23.0767	67707.2	63270.2	58985.3	57643.9	61901.6	4553.78	7.35648
ALD5	P40047					1898.95	1816.08	1264.4	1207.85	1546.82	361.091	23.3441	6658.7	6694.53	5063.6	5362.35	5944.79	853.914	14.3641
APE2	P32454					274.529	483.363	431.541	896.275	521.427	265.203	50.8611	16769.3	16313.9	17124.6	14825	16258.2	1011.44	6.2211
ARG8	P18544					511.78	614.372	1030.59	354.611	627.837	288.969	46.0262	4150.84	3419.85	3501.34	4143.22	3803.82	397.72	10.4558
AST2	P39945					0.793243	776.497	89.8922	233.551	275.183	347.693	126.35	12431.5	6571.74	7819.21	7174.5	8499.24	2670.54	31.4209
ATP14	Q12349					7481.24	6357.15	6784.06	3108.15	5932.65	1939.16	32.6862	22103.6	14397.3	17154.1	14077.9	16933.2	3713.27	21.9289
BBC1	P47068					1779.99	37590.7	21605.3	16464.2	19360.1	14774.3	76.3135	6451.68	97219.6	61307.9	46535.5	52878.7	37562.7	71.0357
CAF20	P12962					619.206	74.2601	420.181	543.457	414.276	241.06	58.1882	7956.29	1301.79	3393.89	1902	3638.5	3009.92	82.7242
CAT2	P32796					12662	8966.84	9718.3	8748.76	10024	1807.05	18.0272	108731	35030.8	43633.5	42357.7	57438.2	34404.6	59.8984
CBP3	P21560					243.497	1251	527.935	319.757	585.547	459.633	78.4963	98084.9	77799.6	72813.4	71820.8	80129.6	12252.7	15.2911
CBP4	P37267					1955.79	1833.3	3511.66	547.043	1961.95	1213.83	61.8686	15119.6	12559	15864.7	11640.8	13796	2017.14	14.6212
CBP6	P07253					1661.33	278.978	814.301	216.526	742.785	668.559	90.0071	42866.5	30897.6	40678.5	33785.5	37057	5642.28	15.2259
CBR1	P38626					7299.88	9817.86	10044.9	7122.7	8571.34	1574.85	18.3735	15383	15840.8	12832.8	12012.5	14017.3	1880.83	13.4179
CDC33	P07260					1987.13	1255.65	1181.4	704.081	1282.06	529.785	41.3229	23503.9	10098.1	9095.38	9047.01	12936.1	7061.86	54.5903
CDC9	P04819					808.497	389.459	406.378	341.181	486.379	216.515	44.5156	7768.23	5313.9	5513.78	4973.67	5892.4	1270.28	21.5579
CHA1	P25379					10968	10401.4	13102.7	9824.32	11074.1	1430.73	12.9196	60623.6	50089.5	50054.2	56337.5	54276.2	5160.53	9.50791
CHO2	P05374					994.733	1155.3	1689.7	179.141	1004.72	625.446	62.2509	28512.7	13801.2	16368.7	12222.7	17726.3	7391.08	41.6955
CIR2	Q08822					334.464	46.8956	580.414	360.646	330.605	218.947	66.2261	50104.4	40960.8	33017.2	38707.9	40697.6	7106.43	17.4616
COA4	Q05809					0.872116	0.923126	0.748657	0.988441	0.883085	0.10148	11.4915	9762.98	5379.55	6860.14	7396.1	7349.69	1820.92	24.7754
COQ3	P27680					102.652	355.587	1.23185	0.700058	115.043	167.374	145.489	9438.47	9269.91	6544.72	4522.34	7443.86	2356.32	31.6545
COQ5	P49017					1254.88	1288.5	790.98	580.378	978.683	349.355	35.6965	6520.14	5656.35	4938.8	4442	5389.32	903.779	16.7698
COX1	P00401					7862.59	4528.25	3255.96	3760.3	4851.78	2074.26	42.7525	1.2908	1.07785	0.51844	1.47073	1.08945	0.413159	37.9235
COX11	P19516					0.458164	0.407143	0.405586	0.415165	0.421515	0.024791	5.88141	3300.01	3112.91	3374.88	4221.89	3502.42	492.137	14.0513
COX12	Q01519					5571.52	5034.79	7706.97	5626.79	5985.02	1178.61	19.6926	402.667	0.840497	649.849	45.9755	274.833	307.91	112.035
COX2	P00410					13868.5	14120.2	21006.4	15399.1	16098.5	3339.81	20.7461	102.627	1.02789	0.978371	0.855209	26.372	50.8364	192.767
COX26	Q2V2P9					4285.49	2765.91	6058.17	0.570305	3277.53	2565.68	78.2808	2286.5	1202.49	1684.81	703.734	1469.38	676.151	46.016
CPR3	P25719					148.998	113.277	0.913353	0.967838	66.0391	76.5708	115.948	11996	10108.4	9480.14	10125.8	10427.6	1087.9	10.4329
CYR1	P08678					9274.77	10954.9	8766.5	4905.94	8475.52	2556.86	30.1676	9558.26	6406.93	4073.65	2183.89	5555.68	3178.61	57.2137
DUF1	Q99247					905.488	1638.11	1791.36	249.973	1146.23	711.657	62.0867	27290.2	23687.3	19135.6	13859	20993	5809.67	27.6743
ENO1	P00924					1497.67	1970.62	374.936	669.607	1128.21	735.728	65.2121	2425.73	1945.59	372.766	900.24	1411.08	940.613	66.6591
ENV7	Q12003					553.688	1306.33	1927.87	753.582	1135.37	616.82	54.3278	1546.6	1277.43	2027.02	905.276	1439.08	471.987	32.7978
FAU1	P40099					58.387	254.319	215.876	0.509617	132.273	122.073	92.2887	2308.59	1638.37	2391.7	1926.58	2066.31	349.871	16.9322
FBA1	P14540					4540.21	7491.44	4857.86	1578.89	4617.1	2419.12	52.3947	11093.1	5458.45	5973.58	5016.73	6885.46	2832.21	41.1331
FMC1	P40491					2730.21	1328.97	10129.6	2497.27	4171.51	4019.08	96.3459	24473	25059.8	26856.3	25779.2	25542.1	1026.16	4.01753
FMP25	Q08023					139.198	274.392	341.694	104.084	214.842	111.993	52.1279	1846.18	1264.24	1821.54	1644.41	1644.09	268.711	16.344
GAL83	Q04739					0.512833	0.655037	207.267	1.05709	52.373	103.263	197.168	3519.63	1635.87	1776.01	2129.35	2265.22	861.665	38.039
GCV1	P48015					4939.45	8503.86	7164.5	4937.85	6386.41	1758.88	27.541	10125.1	6996.47	6307.67	7623.28	7763.13	1663.79	21.432
GCV3	P39726					307.851	1.41803	91.0427	0.684761	100.249	144.757	144.398	6362.25	6720.79	5047.81	4936.06	5766.73	907.694	15.7402
GEP5	Q12393					0.718918	0.940613	0.90287	0.539154	0.775389	0.184884	23.844	8621.57	10846.9	11877.7	7897.88	9811.01	1863.61	18.9951
GPC1	P48236					4806.02	5862.6	4412.81	3328.78	4602.55	1046.84	22.7448	10410.4	7204.41	6307.46	5535.95	7364.56	2141.98	29.085
GPM1	P00950					2106.77	3156.15	2538.18	1411.4	2303.13	734.084	31.8734	0.609695	0.577435	0.599831	0.578945	0.591476	0.0158738	2.68376
GRX2	P17695					3304.85	4787.24	4479.76	2150.67	3680.63	1203.49	32.698	5965.6	4134.04	2812.18	1566.55	3619.59	1882.85	52.0182
GUT2	P32191					729.573	361.796	1238.86	123.458	613.422	485.814	79.1973	14208.5	27660.1	25939.3	24467.8	23068.9	6049.29	26.2227
HEM1	P09950					540.254	64.1104	392.451	120.513	279.332	225.403	80.6936	13634.5	7575.05	7860.67	10958.2	10007.1	2862.65	28.6062
HER2	Q03557					196.541	751.673	0.95961	338.575	321.937	318.172	98.8305	1940	1933.96	1240.89	1226.66	1585.38	406.043	25.6118
HHF1	P02309					4251.92	2510.87	2265.24	742.535	2442.64	1437.59	58.8538	31458.2	11217.6	25279.2	14018.8	20493.4	9505.99	46.3855
HHT1	P61830					364.981	238.105	693.056	0.687057	324.207	288.554	89.0031	42072.8	19375.2	31439.9	18339.6	27806.9	11216.6	40.3375
HRK1	Q08732					991.117	1655.89	3093.04	631.697	1592.93	1086.34	68.1977	29975.7	8064.68	10021.9	9660.04	14430.6	10398.2	72.0568
HSP42	Q12329					549.202	204.268	370.689	178.299	325.615	171.707	52.7332	6660.4	3782.76	3768.51	4421.21	4658.22	1369.05	29.39
HTB1	P02293					1.08711	0.549225	292.087	0.844036	73.6419	145.63	197.755	26403.8	11224.2	7166.54	6134.71	12732.3	9375.3	73.634
HTZ1	Q12692					1.56377	1.2177	1.53765	1.57104	1.47254	0.170499	11.5786	272.126	1.2177	271.58	1.57104	136.624	156.149	114.292
IDP1	P21954					2840.61	4111.33	2365.61	960.448	2569.5	1301.46	50.6502	57360.7	40054.2	33444.2	33787.6	41161.7	11218.6	27.2549
INH1	P01097					0.327759	0.701843	0.487656	0.489647	0.501726	0.153466	30.5876	18448.3	37646	24568.2	11573.1	23058.9	11079.2	48.0472
KAR2	P16474					1.16572	1.78924	1.09355	1.57175	1.40507	0.331513	23.5941	1999.31	1.78924	1.09355	392.427	598.654	951.785	158.987
KKQ8	P36004					392.765	515.92	517.396	247.271	418.338	128.131	30.6286	4540.47	3943.72	2592.35	2802.49	3469.76	928.468	26.7589
LIP5	P32875					0.559021	1.03253	0.52581	0.520798	0.65954	0.249239	37.7898	3356.87	4235.79	2554.52	2571.69	3179.72	797.337	25.0757
MAE1	P36013					2535.76	8612.31	4888.72	4276.19	5078.25	2558.19	50.3755	118936	109621	99456.6	105159	108293	8224.92	7.59504
MDH1	P17505					14546.9	41717.4	20525.5	11780.7	22142.6	13550.5	61.1965	85150.3	102352	70944.8	69728.3	82043.8	15241.7	18.5775
MDL2	P33311					7462.29	6148.02	8204.8	3754.84	6392.49	1953.28	30.5559	8416.39	7538.93	10362.4	8087.92	8601.42	1228.54	14.283
MEF1	P25039					1968.56	1159.99	1410.48	706.044	1311.27	526.325	40.1386	8312.15	7808.53	4909.65	6356.37	6846.67	1534.63	22.4142
MGR2	Q02889					658.604	1180.29	2282.25	1946.86	1517	734.982	48.4497	20345.1	17171.4	25796.6	19438.9	20688	3657.97	17.6816
MHP1	P43638					73.0345	243.919	62.5013	0.753679	95.0522	104.24	109.666	19364	8823.57	8117.2	9722.22	11506.7	5279.18	45.879
MIC10	Q96VH5					1939.64	1700.23	3026.23	2255.98	2230.52	577.239	25.8791	3107.17	2235.17	2505.68	2553.85	2600.47	365.761	14.0652
MIC60	P36112					0.463692	0.407135	290.114	0.395988	72.8451	144.846	198.841	2237.44	1900.42	795.616	1137.38	1517.72	665.972	43.8799
MIG1	P27705					24.4186	0.494534	0.628784	0.421171	6.49077	11.9522	184.141	10118.5	2887.75	3114.73	3260.87	4845.46	3518.71	72.6187
MIX14	Q04341					769.385	567.62	689.16	545.037	642.8	105.487	16.4105	9554.93	7832.19	7099.42	6553.08	7759.91	1306.4	16.8352
MRP17	P28778					251.35	0.700195	0.316864	0.639038	63.2516	125.399	198.255	4240.33	7010.1	1588.63	5407.33	4561.6	2284.16	50.0737
MRP49	P32388					0.214264	0.336517	0.334137	0.326111	0.302757	0.0591633	19.5415	0.214264	0.336517	223.619	0.326111	56.1239	111.663	198.958
MRPL11	P36521					1807.57	2168.6	2383.25	1739.79	2024.8	304.186	15.023	3616.32	6821.41	7738.72	6037.51	6053.49	1767.27	29.1943
MRPL16	P38064					1155.92	1384.01	474.885	273.302	822.03	531.952	64.712	716.289	496.669	0.51329	294.102	376.893	304.441	80.7763
MRPL17	P36528					116.516	105.358	1.13457	1.3663	56.0936	63.4911	113.188	57202.2	60487.7	59062.3	47587.4	56084.9	5822.51	10.3816
MRPL19	P53875					3309.42	2911.47	2807.93	1399.16	2606.99	833.739	31.9809	13503	12128.5	12828.6	8533.5	11748.4	2215.52	18.858
MRPL27	P36526					14936.9	13048.2	11447.4	8804.63	12059.3	2596.52	21.5312	14522.3	11063.9	11299.2	10082.7	11742	1926.95	16.4107
MRPL31	P14063					1374.18	3486.83	1213.68	1707.83	1945.63	1047.88	53.8582	1776.29	931.974	1354.76	627.871	1172.72	500.752	42.6999
MRPL38	P35996					24279.5	17844.9	3520.39	4225.6	12467.6	10270	82.3737	21153	16642.6	13895.8	14110.1	16450.4	3374.13	20.511
MRPL40	P36534					952.768	1337.63	89.5696	170.756	637.682	607.634	95.288	22622.6	18403.7	14100.5	15332.8	17614.9	3797.29	21.5573
MRPL49	P40858					1607.33	399.816	969.965	298.59	818.926	602.993	73.6322	1588.78	341.665	2815.01	1330	1518.86	1017.57	66.9956
MRPL7	P36519					33120	1978.73	1506.56	1260.96	9466.56	15771.8	166.605	41431.1	49556.7	39524.4	41814.3	43081.6	4431.35	10.2859
MRPS28	P21771					5849.84	5900.58	5141.58	4310.33	5300.58	745.556	14.0655	1906.66	1558.63	621.03	555.512	1160.46	676.339	58.282
MRS1	P07266					237.215	557.664	470.844	569.19	458.728	154.062	33.5845	8267.72	8224.17	7756.05	7978.65	8056.65	237.388	2.94649
MSM1	P22438					0.723043	0.841248	0.689357	146.12	37.0933	72.6842	195.95	7032.88	7875.84	4991.26	3597.5	5874.37	1941.82	33.0558
MSR1	P38714					0.629242	212.473	0.793282	1.00409	53.725	105.832	196.989	4736.62	6125.79	4720.51	7093.38	5669.08	1155.64	20.3849
MSW1	P04803					154.975	560.069	117.246	31.9882	216.069	235.032	108.776	12113.3	11517.1	10562	11819.7	11503	672.951	5.8502
MTF2	P10849					240.66	110.519	248.446	112.108	177.933	76.9942	43.2713	19646.6	17035	14220.2	17765.6	17166.9	2251.53	13.1156
MTG1	Q03151					0.34053	0.604248	0.49688	0.656708	0.524591	0.139578	26.6071	5580.21	3912.26	4635.65	4216.1	4586.05	726.101	15.8328
MZM1	Q03429					0.51939	0.418419	0.609341	1.45156	0.749677	0.474374	63.2772	4908.07	3166.35	4351.8	3317.13	3935.84	835.3	21.2229
NAM2	P11325					248.905	466.024	105.823	0.811188	205.391	201.32	98.0182	31491.9	27442.3	23548.3	22531.9	26253.6	4083.41	15.5537
NCA2	Q12374					0.522995	6812.48	10675.4	4495.2	5495.9	4463.22	81.2101	1.50937e+06	73677.1	111191	52259.1	436625	715580	163.889
NDE2	Q07500					2566.99	1108.19	1470.45	598.629	1436.06	834.46	58.1075	7435.91	4908.75	4358.25	2345.18	4762.02	2095.66	44.0078
NMA2	P53204					1674.8	4295.98	740.288	1131.8	1960.72	1603.3	81.7712	5749.2	2582.13	1047.93	1894.28	2818.39	2052.15	72.8129
ODC1	Q03028					1630.5	1736.9	1095.83	816.352	1319.9	437.464	33.1438	5125.5	4127.01	2501.22	1380.24	3283.49	1667.22	50.7757
OM14	P38325					2911.62	1989.53	2593.99	1529.03	2256.04	617.405	27.3667	4448.8	4094.23	4909.08	4355.97	4452.02	339.68	7.6298
OM45	P16547					1380.88	1285.32	3566.09	1906.4	2034.67	1056.83	51.9411	9269.26	9020.13	11941.9	10379.5	10152.7	1331.16	13.1114
OMS1	Q06668					1.31134	236.977	158.241	146.617	135.787	98.2253	72.338	58567.4	42599.1	46894.8	39522.3	46895.9	8347.78	17.8006
PBP1	P53297					1720.01	2452.32	651.757	943.28	1441.84	810.605	56.2201	240470	161000	138558	177664	179423	43738.4	24.3773
PCP1	P53259					587.675	537.166	237.589	1204.47	641.726	405.737	63.2258	7018.09	7504.68	5330.79	3793.09	5911.66	1691.91	28.6199
PDC1	P06169					3425.85	6218.94	1799.89	2814.67	3564.84	1892.21	53.0799	1184.06	2551.17	420.789	915.17	1267.8	912.107	71.9443
PDX1	P16451					642.355	528.506	849.268	332.499	588.157	216.052	36.7337	11442.5	7624.56	7513.13	8118	8674.54	1863.92	21.4873
PET112	P33893					1706.01	824.045	1390.11	736.686	1164.21	462.987	39.7682	3874.14	3167.12	3266.52	3138.77	3361.64	346.032	10.2936
PET309	P32522					0.442635	0.322609	0.603035	0.412628	0.445227	0.116916	26.2598	1553.79	721.819	308.162	0.412628	646.046	673.486	104.247
PGK1	P00560					0.906029	0.518051	0.605232	0.508083	0.634349	0.186303	29.3691	0.906029	0.518051	0.605232	0.508083	0.634349	0.186303	29.3691
PNC1	P53184					89706.7	54819.9	54520.6	35665.4	58678.2	22542.8	38.4176	103314	40715.6	37074.4	38282.4	54846.6	32347.2	58.9775
PSP2	P50109					1.01336	0.739998	246.85	0.918743	62.3806	122.98	197.144	2169.7	1969.13	376.203	1042.27	1389.33	835.068	60.106
PUF4	P25339					1.84369	0.627926	0.992489	0.991573	1.11392	0.515903	46.3142	1.84369	0.627926	0.992489	0.991573	1.11392	0.515903	46.3142
PUS2	P53167					240.185	331.567	0.66156	0.342636	143.189	168.931	117.978	290.027	439.041	0.66156	434.663	291.098	205.631	70.6398
RIB4	P50861					7224.66	2947.29	6926.49	3735.67	5208.53	2183.17	41.9153	8286.82	5230.66	9004.64	8720.39	7810.63	1745.12	22.3429
RMD9	P53140					2208.16	1954.17	808.2	502.857	1368.35	838.911	61.3083	14490.2	13463.8	9553.2	10983.7	12122.7	2258.55	18.6307
RPL16B	P26785					0.612877	0.307274	230.626	0.448906	57.9988	115.085	198.426	5463.72	262.629	490.533	951.164	1792.01	2464.5	137.527
RPL23A	P0CX41					1.20444	271.505	0.956482	77.5132	87.7947	127.663	145.411	39642.3	9217.57	8434.63	11982	17319.1	14959.7	86.3769
RPL24A	P04449					0.329063	0.878632	0.912437	0.535103	0.663809	0.280823	42.3048	585.623	17489.6	5834.33	1510.61	6355.03	7767.52	122.226
RPL2A	P0CX45					53.7702	71.5856	335.103	0.904378	115.341	149.551	129.66	7534.85	1000.81	3473.98	1758.66	3442.08	2918.07	84.7766
RPL3	P14126					1042.14	253.84	508.174	225.726	507.469	378.408	74.5676	18684.1	4872.41	6544.52	5795.67	8974.18	6509.31	72.5338
RPS15	Q01855					620.659	394.153	0.492714	0.647552	253.988	306.885	120.826	32771.2	7663.01	8569.27	9794.68	14699.5	12079.4	82.1753
RPS18A	P0CX55					1661.59	2363.44	2130.48	1770.17	1981.42	324.076	16.3558	44565.6	71889.9	25895.8	27367.8	42429.7	21390.8	50.4146
RPS2	P25443					0.76194	4.41711	4.07436	3.76407	3.25437	1.68289	51.7117	1479.33	4.41711	225.798	166.665	469.052	679.988	144.971
RPS29A	P41057					892.215	879.498	316.099	1472.19	890.001	472.025	53.0365	74073	27620.4	28087.3	44322.5	43525.8	21795.2	50.0743
RPS5	P26783					1.10532	560.21	217.748	1.05254	195.029	264.012	135.371	7222.9	2739.12	1888.41	1824.45	3418.72	2570.16	75.1791
RPS6A	P0CX37					614.166	0.471325	735.127	153.582	375.837	354.112	94.2198	10962.3	3259.54	1350.98	2234.64	4451.86	4409.8	99.0552
RRF1	P38771					445.231	721.842	319.63	216.766	425.867	218.316	51.2639	7934.87	6386.69	4658.23	4346.28	5831.52	1664.81	28.5486
RSM18	P40033					1945.78	1861.73	2112.55	1428.47	1837.13	291.703	15.8782	1032.47	910.498	1118.74	749.35	952.765	160.276	16.8222
RSM27	P53305					11266.7	9991.63	6455.56	8643.75	9089.42	2056.73	22.6278	0.607338	2.4023	0.383823	0.416725	0.952548	0.971514	101.991
RSM28	Q03430					9486.59	9030.39	6681.04	4940.9	7534.73	2121.6	28.1575	656.068	718.549	177.189	283.873	458.92	268.507	58.5086
RTK1	Q12100					112.518	171.632	723.48	0.874828	252.126	322.114	127.759	17993.1	7654.28	9798.07	9589.5	11258.7	4592.16	40.7875
SCO1	P23833					623.942	1475.28	85.1016	0.779007	546.276	678.068	124.126	16370.2	12730.7	9513.45	12011.9	12656.6	2833.8	22.39
SCO2	P38072					2577.6	2803.17	960.728	579.885	1730.35	1123.19	64.9113	13978.5	13489.5	6022.65	6958.71	10112.3	4204.09	41.5739
SDH5	Q08230					898.619	684.752	902.978	1.06709	621.854	426.209	68.5384	8089.6	5693.04	7103	7553.34	7109.74	1026.97	14.4445
SHY1	P53266					1332.62	178.42	2.05511	0.329155	378.356	641.638	169.586	0.545563	1201.72	1336.06	422.629	740.239	636.656	86.0068
SIP1	P32578					85.551	0.643414	0.546635	0.430954	21.793	42.5054	195.042	2424.44	1269.79	947.679	803.352	1361.31	735.08	53.9978
SLM5	P25345					5472.11	7753.71	4741.69	1286.28	4813.45	2678.62	55.6487	14096	8361.48	11144.2	14644.4	12061.5	2906.42	24.0967
SSA3	P09435					121.713	5.22246	32.0128	0.720345	39.9172	56.253	140.924	2518.66	1169.74	122.688	131.272	985.589	1134.12	115.07
SSA4	P22202					68925.1	12778.1	11361.6	10492.8	25889.4	28705.9	110.879	807976	759605	560243	653743	695392	110753	15.9267
SUA5	P32579					539.303	254.668	349.804	1.17133	286.237	223.862	78.2086	62921.9	40273.9	54601.3	55443.1	53310.1	9461.25	17.7476
SUV3	P32580					1407.17	893.413	0.521828	1079.5	845.149	601.804	71.2069	2505.79	1464.3	0.521828	1820.66	1447.82	1057.24	73.0227
TAX4	P47030					223.522	1669.91	251.797	165.218	577.613	729.092	126.225	3458.92	3504.84	4621.93	2313.54	3474.81	942.619	27.1272
TDH1	P00360					298810	252774	218854	126875	224328	72764	32.4364	479595	116181	107524	96601.3	199976	186585	93.304
TDH2	P00358					11917.4	13209.4	9977.97	5847.33	10238	3214.29	31.3956	38169.9	10232	8713.16	9702.37	16704.4	14324.2	85.7513
TDH3	P00359					9360.42	9472.4	8733.46	5517.67	8270.99	1864.13	22.5382	21266.8	7079.89	6822.27	6074.64	10310.9	7316.35	70.9575
TES1	P41903					18479.3	18614.8	19474.9	15985.6	18138.6	1501.53	8.27808	78956.8	91319.6	80129.2	68412.6	79704.6	9365.86	11.7507
TIM10	P87108					71.7239	0.706879	303.469	0.505898	94.1014	143.548	152.546	4159.75	3685.12	3639.47	2268.06	3438.1	814.726	23.697
TIM11	P81449					7629.98	9421.02	6905.68	4516.02	7118.17	2031.54	28.5401	243.944	0.573112	0.578018	0.571358	61.4167	121.685	198.13
TIM21	P53220					1591.8	1338.87	1042.34	1185.55	1289.64	235.027	18.2243	31929.9	28753.4	20374.5	22781.5	25959.9	5314.88	20.4734
TIM54	P47045					0.508484	0.530914	0.419403	0.318672	0.444368	0.0966502	21.75	1785.55	905.186	1055.93	298.118	1011.2	611.375	60.4606
TIM9	O74700					395.375	412.129	404.646	0.606552	303.189	201.838	66.5717	30480.8	26432.7	24408.2	27631.3	27238.2	2538.17	9.31842
TOM40	P23644					2417.46	1290.24	2608.26	1097.12	1853.27	769.651	41.5293	22370.2	8470.32	6002.84	8209.81	11263.3	7486.87	66.4715
TOM70	P07213					21.1376	390.706	167.528	47.4703	156.71	168.508	107.528	5963.26	2446.56	6498.43	2951.09	4464.83	2061.2	46.1652
TOM71	P38825					239.532	419.411	407.046	227.713	323.425	103.931	32.1343	9257.58	7142.51	6121.25	7170.37	7422.93	1316.91	17.7411
TSA1	P34760					127.21	0.517708	277.629	0.536636	101.473	131.749	129.836	0.650162	0.517708	0.7183	0.536636	0.605701	0.095163	15.7112
UTH1	P36135					1.53501	428.077	1343.21	89.9602	465.696	613.208	131.676	107382	8052.05	20651.7	40926.4	44253	44211	99.9052
VAR1	P02381					12900.7	10316	8435.82	7445.07	9774.39	2400.33	24.5573	166.203	165.96	0.790443	0.769569	83.4306	95.4368	114.391
VTC1	P40046					735.317	2859.9	2239.82	1380.97	1804	935.576	51.8611	9202.11	10528	10021	5321.63	8768.19	2361.75	26.9354
YBR225W	P38321					0.733177	34.5499	1429.1	937.265	600.413	702.38	116.983	9623.16	4430.64	8936.9	5923.48	7228.55	2461.99	34.0592
YBR238C	P38330					3779.7	3867.36	3617.42	2890.38	3538.72	444.451	12.5597	1925.95	2929.18	1273.32	571.372	1674.96	1002.55	59.855
YHM2	Q04013					1439.22	1470.46	713.379	122.186	936.312	645.687	68.9606	1621.13	2585.27	702.052	574.161	1370.65	934.425	68.1737
YJL133C-A	Q3E7A3					0.86306	133.536	0.691025	0.610283	33.9251	66.4074	195.747	56371.3	46177.9	41955.1	25483.2	42496.9	12855.7	30.251
YKE4	P40544					4291.42	6767.64	5335.08	3884.47	5069.65	1286.33	25.3731	6802.84	6082.31	3916.49	5397.53	5549.79	1230.8	22.1773
YNL208W	P40159					768.507	795.2	280.9	12926.6	3692.8	6160.41	166.822	3286.15	726.468	604.131	2091.78	1677.13	1267.02	75.5464
YOR385W	Q08909					1513.52	1664.02	1196.9	1426.27	1450.18	195.329	13.4693	8837.15	17011.2	3752.18	4407.95	8502.13	6105.77	71.8146
YPK2	P18961					0.773899	0.710537	0.636284	0.545818	0.666635	0.0982358	14.7361	13799.2	4400.04	3201.47	3533.25	6233.49	5069.05	81.3196
YPR010C-A	A5Z2X5					1.01468	0.798363	0.750137	0.68367	0.811712	0.143248	17.6476	1.01468	0.798363	0.750137	0.68367	0.811712	0.143248	17.6476
ZPS1	Q12512					6569.59	4506.71	4411.46	1733.1	4305.22	1982.85	46.0569	10876.8	4901.33	4820.81	3670.91	6067.46	3255.1	53.6485
