# Supplementary material for: The mitochondrial Hsp70 controls the assembly of the F1FO-ATP synthase
Source: Nat Commun. 2023 Jan 3;14:39. doi: 10.1038/s41467-022-35720-5 (PMC9810599; doi:10.1038/s41467-022-35720-5)
Supplement: Supplementary file 8 — Source Data [file 41467_2022_35720_MOESM8_ESM.zip]

Archive with 2 entries (2 files):
- Source Data.xls
- Source Data_uncropped blots.pdf
