# Supplementary material for: The mitochondrial Hsp70 controls the assembly of the F1FO-ATP synthase
Source: Nat Commun. 2023 Jan 3;14:39. doi: 10.1038/s41467-022-35720-5 (PMC9810599; doi:10.1038/s41467-022-35720-5)
Supplement: Supplementary file 8 — Source Data [file 41467_2022_35720_MOESM8_ESM.zip › Source Data.xls]

## Sheet: Legend
		Source Data

## Sheet: Fig.1e
		Atp1	Atp2	Atp5
	Replicate 1	368	266	1776
	Replicate 2	817	682	2471
	Replicate 3	2218	1453	8436
	Replicate 4	1035	1832	2450
	Replicate 5	903	708	4848
	mean	1029	1027	4000
	s.e.m.	316	278	1225

## Sheet: Fig.2b
		Atp1	Atp2	Atp5
	Replicate 1	758.956	342.458	2403.1
	Replicate 2	611.8	485.602	3584.85
	Replicate 3	141.282	173.958	1391.11
	Replicate 4	195.935	217.538	1818.29
	mean	426.993	304.889	2299.34
	s.e.m.	152.581	70.0248	476.06

## Sheet: Fig.2c
		atp4∆			atp5∆			atp7∆			atp14∆
		Atp1	Atp2	Atp5	Atp1	Atp2	Atp5	Atp1	Atp2	Atp5	Atp1	Atp2	Atp5
	Replicate 1	254.634	106.655	410.48	275.386	137.647	0	184.039	122.458	465.897	124.115	123.591	433.765
	Replicate 2	108.2	120.287	414.377	133.058	196.676	0	243.145	263.028	503.618	75.3372	211.054	411.247
	Replicate 3	118.409	113.838	720.114	81.5601	95.5634	0	208.053	100.228	790.414	160.646	92.9674	607.534
	Replicate 4	144.97	142.052	670.19	209.559	237.953	0	179.242	156.95	833.589	156.74	127.33	635.9
	mean	156.553	120.708	553.79	174.891	166.96	0	203.62	160.666	648.379	129.21	138.736	522.111
	s.e.m.	40.8781	3.40971	88.8266	50.1988	25.3962	0	14.8627	44.139	88.738	21.4003	30.6404	53.7088

## Sheet: Fig.3a
			Atp1						Atp2
		min	2	5	10			min	2	5	10
	Replicate 1	WT	70.0558	113.225	100		Replicate 1	WT	49.7578	55.916	100
		ssc1-62	103.317	134.535	124.844			ssc1-62	104.837	97.7763	99.7579
	Replicate 2	WT	76.5082	90.9449	100		Replicate 2	WT	68.4892	128.237	100
		ssc1-62	86.0436	92.8571	108.45			ssc1-62	121.732	128.195	129.149
	Replicate 3	WT	87.3375	102.145	100		Replicate 3	WT	51.3354	76.1346	100
		ssc1-62	110.851	120.253	122.316			ssc1-62	90.057	81.2897	94.3796
	mean	WT	77.9671	102.105	100		Replicate 4	WT	56.8521	73.8719	100
		ssc1-62	100.07	115.881	118.537			ssc1-62	96.2665	84.7913	108.665
	s.e.m.	WT	5.04186	6.43185	0		mean	WT	56.6086	83.5399	100
		ssc1-62	7.34291	12.2281	5.09606			ssc1-62	103.223	98.013	107.988
							s.e.m.	WT	4.24213	15.5704	0
								ssc1-62	6.87333	10.6672	7.64398

## Sheet: Fig.3b
			Atp1						Atp2
		min	10	30	60			min	10	30	60
	Replicate 1	WT	13.2456	45.0049	100		Replicate 1	WT	14.4888	46.6545	100
		ssc1-62	4.27026	12.7747	18.8422			ssc1-62	8.73544	25.9406	36.9077
	Replicate 2	WT	27.0578	66.6545	100		Replicate 2	WT	25.0628	59.1331	100
		ssc1-62	16.559	30.1547	34.9444			ssc1-62	20.1916	39.5113	48.9028
	Replicate 3	WT	16.8564	49.9631	100		Replicate 3	WT	21.3816	56.6897	100
		ssc1-62	15.0118	35.207	38.2729			ssc1-62	27.8685	51.2791	56.402
	mean	WT	19.0532	53.8742	100		mean	WT	20.3111	54.1591	100
		ssc1-62	11.947	26.0455	30.6865			ssc1-62	18.9318	38.9103	47.4042
	s.e.m.	WT	4.13578	6.54849	0		s.e.m.	WT	3.09904	3.81804	0
		ssc1-62	3.86429	6.79379	5.9996			ssc1-62	5.55903	7.32076	5.67719

## Sheet: Fig.3c
		Dimer			Monomer			F1
		Atp1	Atp2	Atp3	Atp1	Atp2	Atp3	Atp1	Atp2	Atp3
	Replicate 1	98.6823	85.1667	79.5472	89.78	131.362	142.815	11.5324	41.5488	6.17618
	Replicate 2	69.1338	76.4187	75.846	142.266	113.607	126.833	8.8921	20.944	20.9693
	Replicate 3	82.3916	80.8649	114.532	107.457	142.791	107.022	9.92456	11.0644	4.22241
	mean	83.4026	80.8168	89.9749	113.168	129.253	125.557	10.1163	24.5191	10.456
	s.e.m.	8.54487	2.52546	12.3247	15.4179	8.49043	10.3523	0.76819	8.9798	5.28684

## Sheet: Fig.5a
		ina17∆			ina22∆
		Atp1	Atp2	Atp5	Atp1	Atp2	Atp5
	Replicate 1	164.987	126.485	311.461	204.304	164.923	474.993
	Replicate 2	219.658	156.106	425.454	241.732	150.293	550.778
	Replicate 3	120.018	344.216	252.525	117.846	278.516	432.811
	Replicate 4	84.4425	90.3049	146.96	107.74	112.512	262.654
	Replicate 5	83.2766	187.344	107.401	106.632	397.078	329.942
	mean	134.476	180.891	248.76	155.651	220.664	410.236
	s.e.m.	26.0007	43.8729	57.2328	28.1999	52.0696	51.3238

## Sheet: Fig.6b
			Atp4						Atp14						Atp5
		min	10	30	60			min	10	30	60			min	10	30	60
	Replicate 1	WT	33.6761	64.0103	100		Replicate 1	WT	17.8357	89.5412	100		Replicate 1	WT	21.3006	77.8822	100
		ssc1-62	32.1337	71.7224	90.2314			ssc1-62	34.6878	94.0343	107.839			ssc1-62	242.732	539.551	643.231
	Replicate 2	WT	6.8701	43.9433	100		Replicate 2	WT	28.3282	90.8874	100		Replicate 2	WT	31.4794	79.9718	100
		ssc1-62	4.61473	38.5456	92.0747			ssc1-62	34.4522	96.2876	133.267			ssc1-62	103.988	177.301	215.787
	Replicate 3	WT	4.43686	28.0762	100		Replicate 3	WT	10.852	36.4827	100		Replicate 3	WT	34.794	91.6355	100
		ssc1-62	7.23018	46.7671	107.577			ssc1-62	53.877	111.386	174.907			ssc1-62	56.5241	165.745	186.851
	mean	WT	14.9943	45.3433	100		mean	WT	19.0053	72.3038	100		Replicate 4	WT	48.7117	92.464	100
		ssc1-62	14.6595	52.345	96.6275			ssc1-62	41.0056	100.569	138.671			ssc1-62	311.376	366.073	722.846
	s.e.m.	WT	9.36724	10.3969	0		s.e.m.	WT	5.07872	17.9147	0		mean	WT	34.0714	85.4884	100
		ssc1-62	8.76964	9.97512	5.5003			ssc1-62	6.43604	5.44733	19.5485			ssc1-62	178.655	312.168	442.179
													s.e.m.	WT	5.66181	3.81591	0
														ssc1-62	59.3098	88.6177	140.131

## Sheet: Fig.6d
			Atp5 G183A
		min	10	30	60
	Replicate 1	WT	45.9887	83.3863	100
		ssc1-62	520.455	835.404	1316.56
	Replicate 2	WT	42.074	83.0932	100
		ssc1-62	236.768	301.729	579.5
	Replicate 3	WT	46.8357	85.0255	100
		ssc1-62	82.7014	250.743	278.554
	Replicate 4	WT	23.9979	46.2098	100
		ssc1-62	60.7706	161.519	261.022
	mean	WT	39.7241	74.4287	100
		ssc1-62	225.174	387.349	608.908
	s.e.m.	WT	5.34365	9.41592	0
		ssc1-62	105.929	152.136	246.947

[truncated: 4 more sheets: SFig.3a, SFig.3b, SFig.6a, SFig.6b]
